# Supplementary material for: Role of Mannose-Binding Lectin Deficiency in HIV-1 and Schistosoma Infections in a Rural Adult Population in Zimbabwe
Source: PLoS One. 2015 Apr 1;10(4):e0122659. doi: 10.1371/journal.pone.0122659 (PMC4382150; doi:10.1371/journal.pone.0122659)
Supplement: S1 Dataset — Data set showing study variables HIV-1, schistososma, plasma MBL and MBL2 genotyping results. (XLSX) [file pone.0122659.s001.xlsx]

## Sheet: Sheet1
HIV	sex	MBLgenotype	normalvsvariantMBLgenotype	agecode	sexc	threegroupsmblgenotypegp	MBLhaplotypes	MBLhaplogrps	HYvsLYLX	MBLhaplotypesb	AAABACADOOgenotype	fullgenotype	HL	PQ	XY	MBLcompletegenotype	MBLhaplotypesb3	HYvsLYvsLX	HAPLOTYPES	HAPLOTYPE7CODES	cd4	viralload	CD4HIVpos	viralloadgroups	CD4HIVposb2groups	urinesample1	urinesample2	urinesample3	smansonieggcount	smansoniSOstatus	coinfection356	shaems0eggcount	HIVb	HIVShaemcoinfection	coinfection356b	CAAbaseline356	CAA2groups	shaemSO295statusb	shaems0eggcount3codesSHAEMONLY	deficiencymbllevel3groups	mbllevels3	MBLcompletegenotypeB	YAYA3GROUPS	threegroupsmblgenotypegpB	twogroupsmblgenotypegpB	shaemONLYSO295statusb	shaems0eggcount3codesB	detectionlimit	YAYA3GROUPSb
HIV negative	F	ACYLQ	Variant MBL	>25 years	Female	A/O	LYA/LYO	8	LY*LX	LYA/LYO	A/C	ACYYLLQQ	LL	QQ	YY	LYQA/LYQC	LYQA	LY	20	LYQA	1052					0	0	0	6	1	S. mansoni only-	0	0		2	3291	CAA positive >40pg/ml			1	119	LYQA/LYQC	XAXA/YAYO	2	2			1	XAXA/YAYO
HIV negative	F	AAYLPQ	Normal MBL	>25 years	Female	A/A	LYA/LYA	1	LY*LX	LYA/LYA	A/A	AAYYLLQQ	LL	QQ	YY	LYQA/LYQA	LYQA	LY	10	LYQA	289					18	0	10	0	0	S. haem only	9	0	S.haem+ HIV-	1	14462	CAA positive >40pg/ml	S. haematobium positive	light infection	2	3008	LYQA/LYQA	YAYA/YAXA	1	1	1	1	1	YAYA/YAXA
HIV negative	F	ACXYLPQ	Variant MBL	<25 years	Female	A/O	LYA/LXO	9	LY*LX	LYA/LXO	A/C	ACXYLLPQ	LL	PQ	XY	LYPA/LXQC	LYPA	LY	22	LYPA	552					0	5	1	0	0	S. haem only	2	0	S.haem+ HIV-	1	10567	CAA positive >40pg/ml	S. haematobium positive	light infection	1	251	LYPA/LXQC	XAXA/YAYO	2	2	1	1	1	XAXA/YAYO
HIV negative	F	ACYHLPQ	Variant MBL	>25 years	Female	A/O	HYA/LYO	7	HY	HYA/LYO	A/C	ACYYHLPQ	HL	PQ	YY	HYPA/LYQC	HYPA	HY	13	HYPA	369					0	0	0	0	0	No infection-	0	0	S.haem- HIV-	0	0	CAA negative <40pg/ml	S. haematobium negative	no infection	2	707	HYPA/LYQC	XAXA/YAYO	2	2	0	0	1	XAXA/YAYO
HIV positive	F	AAXYLPQ	Normal MBL	>25 years	Female	A/A	LYA/LXA	5	LY*LX	LYA/LXA	A/A	AAXYLLPQ	LL	PQ	XY	LYPA/LXQA	LYPA	LY	9	LYPA	619	10100	619	0	1	4	4	0	0	0	S. haem only	3	1	S.haem+ HIV+	1	3711	CAA positive >40pg/ml	S. haematobium positive	light infection	2	1424	LYPA/LXQA	YAYA/YAXA	1	1	1	1	1	YAYA/YAXA
HIV positive	M	AAYLP	Normal MBL	>25 years	Male	A/A	LYA/LYA	1	LY*LX	LYA/LYA	A/A	AAYYLLQQ	LL	QQ	YY	LYQA/LYQA	LYQA	LY	3	LYQA	28	297500	28	1	0	0	0	0	0	0	No infection-	0	1	S.haem- HIV+	0	524	CAA positive >40pg/ml	S. haematobium negative	no infection	1	114	LYQA/LYQA	YAYA/YAXA	1	1	0	0	1	YAYA/YAXA
HIV negative	F	AAYLP	Normal MBL	>25 years	Female	A/A	LYA/LYA	1	LY*LX	LYA/LYA	A/A	AAYYLLQQ	LL	QQ	YY	LYQA/LYQA	LYQA	LY	3	LYQA	421					15	60	9					0							2	1536	LYQA/LYQA	YAYA/YAXA	1	1			1	YAYA/YAXA
HIV negative	F	AAYLQ	Normal MBL	<25 years	Female	A/A	LYA/LYA	1	LY*LX	LYA/LYA	A/A	AAYYLLQQ	LL	QQ	YY	LYQA/LYQA	LYQA	LY	3	LYQA	395					3	4	0	1	1	Co-infected	2	0		3	765	CAA positive >40pg/ml			2	1568	LYQA/LYQA	YAYA/YAXA	1	1			1	YAYA/YAXA
HIV positive	F	ACYLPQ	Variant MBL	>25 years	Female	A/O	LYA/LYO	8	LY*LX	LYA/LYO	A/C	ACYYLLQQ	LL	QQ	YY	LYQA/LYQC	LYQA	LY	18	LYQA	244	193750	244	1	0	101	5	62	0	0	S. haem only	56	1	S.haem+ HIV+	1	15100	CAA positive >40pg/ml	S. haematobium positive	heavy infection	1	295	LYQA/LYQC	XAXA/YAYO	2	2	1	3	1	XAXA/YAYO
HIV positive	M	ACXYLPQ	Variant MBL	<25 years	Male	A/O	LYA/LXO	9	LY*LX	LYA/LXO	A/C	ACXYLLPQ	LL	PQ	XY	LYPA/LXQC	LYPA	LY	22	LYPA	288	390000	288	1	0	0	0	0	5	1	S. mansoni only-	0	1		2	6461	CAA positive >40pg/ml			0	60	LYPA/LXQC	XAXA/YAYO	2	2			1	XAXA/YAYO
HIV negative	M	AAXYLP	Normal MBL	<25 years	Male	A/A	LYA/LXA	5	LY*LX	LYA/LXA	A/A	AAXYLLQQ	LL	QQ	XY	LYQA/LXQA	LYQA	LY	11	LYQA	433					0	0	0	2	1	S. mansoni only-	0	0		2	5152	CAA positive >40pg/ml			2	3808	LYQA/LXQA	YAYA/YAXA	1	1			1	YAYA/YAXA
HIV positive	F	AAXYLP	Normal MBL	>25 years	Female	A/A	LYA/LXA	5	LY*LX	LYA/LXA	A/A	AAXYLLQQ	LL	QQ	XY	LYQA/LXQA	LYQA	LY	11	LYQA	110	592500	110	1	0	9	0	14	0	0	S. haem only	8	1	S.haem+ HIV+	1	4263	CAA positive >40pg/ml	S. haematobium positive	light infection	2	1472	LYQA/LXQA	YAYA/YAXA	1	1	1	1	1	YAYA/YAXA
HIV positive	F	AAYLQ	Normal MBL	>25 years	Female	A/A	LYA/LYA	1	LY*LX	LYA/LYA	A/A	AAYYLLQQ	LL	QQ	YY	LYQA/LYQA	LYQA	LY	3	LYQA	126	63000	126	1	0	1	0	0	0	0	S. haem only	0	1	S.haem+ HIV+	1	53	CAA positive >40pg/ml	S. haematobium positive	no infection	2	2912	LYQA/LYQA	YAYA/YAXA	1	1	1	0	1	YAYA/YAXA
HIV positive	M	AAXYLP	Normal MBL	>25 years	Male	A/A	LYA/LXA	5	LY*LX	LYA/LXA	A/A	AAXYLLPP	LL	PP	XY	LYPA/LXPA	LYPA	LY	8	LYPA	608	1820	608	0	1	0	0	0					1							1	298	LYPA/LXPA	YAYA/YAXA	1	1			1	YAYA/YAXA
HIV positive	F	ACYLPQ	Variant MBL	>25 years	Female	A/O	LYA/LYO	8	LY*LX	LYA/LYO	A/C	ACYYLLPQ	LL	PQ	YY	LYPA/LYQC	LYPA	LY	18	LYPA	253	19850	253	0	0	5	15	24	0	0	S. haem only	15	1	S.haem+ HIV+	1	4544	CAA positive >40pg/ml	S. haematobium positive	medium infectio	1	464	LYPA/LYQC	XAXA/YAYO	2	2	1	2	1	XAXA/YAYO
HIV positive	F	AAXYLPQ	Normal MBL	<25 years	Female	A/A	LYA/LXA	5	LY*LX	LYA/LXA	A/A	AAXYLLPQ	LL	PQ	XY	LYPA/LXQA	LYPA	LY	9	LYPA	388	153750	388	1	1	0	0	0	2	1	S. mansoni only-	0	1		2	9891	CAA positive >40pg/ml			2	976	LYPA/LXQA	YAYA/YAXA	1	1			1	YAYA/YAXA
HIV positive	F	AAYLPQ	Normal MBL	>25 years	Female	A/A	LYA/LYA	1	LY*LX	LYA/LYA	A/A	AAYYLLPQ	LL	PQ	YY	LYPA/LYQA	LYPA	LY	10	LYPA	164	55250	164	0	0	1	0	0	0	0	S. haem only	0	1	S.haem+ HIV+	1	407	CAA positive >40pg/ml	S. haematobium positive	no infection	1	315	LYPA/LYQA	YAYA/YAXA	1	1	1	0	1	YAYA/YAXA
HIV positive	F	AAXYLQ	Normal MBL	>25 years	Female	A/A	LYA/LXA	5	LY*LX	LYA/LXA	A/A	AAXYLLQQ	LL	QQ	XY	LYQA/LXQA	LYQA	LY	11	LYQA	136	1300000	136	1	0	0	0	0	0	0	No infection-	0	1	S.haem- HIV+	0	2282	CAA positive >40pg/ml	S. haematobium negative	no infection	1	286	LYQA/LXQA	YAYA/YAXA	1	1	0	0	1	YAYA/YAXA
HIV positive	M	ACYHLPQ	Variant MBL	>25 years	Male	A/O	HYA/LYO	7	HY	HYA/LYO	A/C	ACYYHLPQ	HL	PQ	YY	HYPA/LYQC	HYPA	HY	13	HYPA	293	10400	293	0	0	0	12	0	0	0	S. haem only	4	1	S.haem+ HIV+	1	58	CAA positive >40pg/ml	S. haematobium positive	light infection	0	20	HYPA/LYQC	XAXA/YAYO	2	2	1	1	0	XAXA/YAYO
HIV negative	M	AAXYLPQ	Normal MBL	>25 years	Male	A/A	LYA/LXA	5	LY*LX	LYA/LXA	A/A	AAXYLLQQ	LL	QQ	XY	LYQA/LXQA	LYQA	LY	11	LYQA	595					0	0	1	0	0	S. haem only	0	0	S.haem+ HIV-	1	1142	CAA positive >40pg/ml	S. haematobium positive	no infection	2	2352	LYQA/LXQA	YAYA/YAXA	1	1	1	0	1	YAYA/YAXA
HIV negative	M	ACYHLPQ	Variant MBL	>25 years	Male	A/O	HYA/LYO	7	HY	HYA/LYO	A/C	ACYYHLPQ	HL	PQ	YY	HYPA/LYQC	HYPA	HY	13	HYPA	724					0	2	0	0	0	S. haem only	1	0	S.haem+ HIV-	1	860	CAA positive >40pg/ml	S. haematobium positive	light infection	1	269	HYPA/LYQC	XAXA/YAYO	2	2	1	1	1	XAXA/YAYO
HIV negative	M	ACYLPQ	Variant MBL	<25 years	Male	A/O	LYA/LYO	8	LY*LX	LYA/LYO	A/C	ACYYLLQQ	LL	QQ	YY	LYQA/LYQC	LYQA	LY	18	LYQA	372					54	0	5	3	1	Co-infected	20	0		3	11791	CAA positive >40pg/ml			1	209	LYQA/LYQC	XAXA/YAYO	2	2			1	XAXA/YAYO
HIV negative	F	ACYLQ	Variant MBL	>25 years	Female	A/O	LYA/LYO	8	LY*LX	LYA/LYO	A/C	QCYYLLQQ	LL	QQ	YY	LYQA/LYQC	LYQA	LY	20	LYQA	1640					0	0	0	3	1	S. mansoni only-	0	0		2	18	CAA negative <40pg/ml			2	880	LYQA/LYQC	XAXA/YAYO	2	2			1	XAXA/YAYO
HIV negative	F	AAYLPQ	Normal MBL	>25 years	Female	A/A	LYA/LYA	1	LY*LX	LYA/LYA	A/A	AAYYLLPQ	LL	PQ	YY	LYPA/LYQA	LYPA	LY	10	LYPA	529					0	0	0	1	1	S. mansoni only-	0	0		2	6439	CAA positive >40pg/ml			2	1616	LYPA/LYQA	YAYA/YAXA	1	1			1	YAYA/YAXA
HIV positive	M	AAYLP	Normal MBL	>25 years	Male	A/A	LYA/LYA	1	LY*LX	LYA/LYA	A/A	AAYYLLQQ	LL	QQ	YY	LYQA/LYQA	LYQA	LY	3	LYQA	122	163000	122	1	0	18	0	0	0	0	S. haem only	6	1	S.haem+ HIV+	1	2734	CAA positive >40pg/ml	S. haematobium positive	light infection	2	2048	LYQA/LYQA	YAYA/YAXA	1	1	1	1	1	YAYA/YAXA
HIV positive	F	AAYLP	Normal MBL	>25 years	Female	A/A	LYA/LYA	1	LY*LX	LYA/LYA	A/A	AAYYLLQQ	LL	QQ	YY	LYQA/LYQA	LYQA	LY	3	LYQA	166	27500	166	0	0	0	2	0	0	0	S. haem only	1	1	S.haem+ HIV+	1	69	CAA positive >40pg/ml	S. haematobium positive	light infection	1	231	LYQA/LYQA	YAYA/YAXA	1	1	1	1	1	YAYA/YAXA
HIV positive	F	AAYLPQ	Normal MBL	>25 years	Female	A/A	LYA/LYA	1	LY*LX	LYA/LYA	A/A	AAYYLLQQ	LL	QQ	YY	LYQQ/LYQA	LYQA	LY	3	LYQA	477	4050	477	0	1	0	3	0	1	1	Co-infected	1	1		3	1574	CAA positive >40pg/ml			2	1456	LYQA/LYQA	YAYA/YAXA	1	1			1	YAYA/YAXA
HIV positive	F	AAYLP	Normal MBL	>25 years	Female	A/A	LYA/LYA	1	LY*LX	LYA/LYA	A/A	AAYYLLPP	LL	PP	YY	LYPA/LYPA	LYPA	LY	2	LYPA	253	96000	253	1	0	0	0	0	0	0	No infection-	0	1	S.haem- HIV+	0	1	CAA negative <40pg/ml	S. haematobium negative	no infection	2	656	LYPA/LYPA	YAYA/YAXA	1	1	0	0	1	YAYA/YAXA
HIV positive	M	AAYLQ	Normal MBL	>25 years	Male	A/A	LYA/LYA	1	LY*LX	LYA/LYA	A/A	AAYYLLQQ	LL	QQ	YY	LYQA/LYQA	LYQA	LY	3	LYQA	26	128500	26	1	0	0	0	0	0	0	No infection-	0	1	S.haem- HIV+	0	623	CAA positive >40pg/ml	S. haematobium negative	no infection	2	1200	LYQA/LYQA	YAYA/YAXA	1	1	0	0	1	YAYA/YAXA
HIV negative	F	ACYLQ	Variant MBL	<25 years	Female	A/O	LYA/LYO	8	LY*LX	LYA/LYO	A/C	ACYYLLQQ	LL	QQ	YY	LYQA/LYQC	LYQA	LY	20	LYQA	265					0	45	20	0	0	S. haem only	22	0	S.haem+ HIV-	1	6447	CAA positive >40pg/ml	S. haematobium positive	medium infectio	1	147	LYQA/LYQC	XAXA/YAYO	2	2	1	2	1	XAXA/YAYO
HIV negative	F	AAYLQ	Normal MBL	>25 years	Female	A/A	LYA/LYA	1	LY*LX	LYA/LYA	A/A	AAYYLLQQ	LL	QQ	YY	LYQA/LYQA	LYQA	LY	3	LYQA	1729					0	6	11	0	0	S. haem only	6	0	S.haem+ HIV-	1	116	CAA positive >40pg/ml	S. haematobium positive	light infection	2	6144	LYQA/LYQA	YAYA/YAXA	1	1	1	1	1	YAYA/YAXA
HIV negative	F	ACYLQ	Variant MBL	>25 years	Female	A/O	LYA/LY0	8	LY*LX	LYA/LY0	A/C	ACYYLLQQ	LL	QQ	YY	LYQA/LYQC	LYQA	LY	20	LYQA	1252					0	1	16	0	0	S. haem only	6	0	S.haem+ HIV-	1	0	CAA negative <40pg/ml	S. haematobium positive	light infection	1	157	LYQA/LYQC	XAXA/YAYO	2	2	1	1	1	XAXA/YAYO
HIV positive	F	AAYLP	Normal MBL	>25 years	Female	A/A	LYA/LYA	1	LY*LX	LYA/LYA	A/A	AAYYLLPP	LL	PP	YY	LYPA/LYPA	LYPA	LY	2	LYPA	503	564000	503	1	1	0	8	56	0	0	S. haem only	22	1	S.haem+ HIV+	1	431	CAA positive >40pg/ml	S. haematobium positive	medium infectio	2	688	LYPA/LYPA	YAYA/YAXA	1	1	1	2	1	YAYA/YAXA
HIV positive	F	AAXLP	Normal MBL	>25 years	Female	A/A	LXA/LXA	2	LY*LX	LXA/LXA	A/A	AAXXLLPP	LL	PP	XX	LXPA/LXPA	LXPA	LX	4	LXPA	467	49000	467	0	1	0	23	5	0	0	S. haem only	26	1	S.haem+ HIV+	1	4156	CAA positive >40pg/ml	S. haematobium positive	medium infectio	2	1856	LXPA/LXPA	XAXA/YAYO	1	1	1	2	1	XAXA/YAYO
HIV positive	F	ACYLQ	Variant MBL	>25 years	Female	A/O	LYA/LYO	8	LY*LX	LYA/LYO	A/C	ACYYLLQQ	LL	QQ	YY	LYQA/LYQC	LYQA	LY	20	LYQA	156	236500	156	1	0	2	3	0	1	1	Co-infected	2	1		3	5140	CAA positive >40pg/ml			2	528	LYQA/LYQC	XAXA/YAYO	2	2		1	1	XAXA/YAYO
HIV positive	F	ACYLQ	Variant MBL	<25 years	Female	A/O	LYA/LYO	8	LY*LX	LYA/LYO	A/C	ACYYLLQQ	LL	QQ	YY	LYQA/LYQC	LYQA	LY	20	LYQA	357	37750	357	0	1	15	30	0	0	0	S. haem only	15	1	S.haem+ HIV+	1	6187	CAA positive >40pg/ml	S. haematobium positive	medium infectio	0	24	LYQA/LYQC	XAXA/YAYO	2	2	1	2	1	XAXA/YAYO
HIV positive	F	ACXYLPQ	Variant MBL	>25 years	Female	A/O	LYA/LXO	9	LY*LX	LYA/LXO	A/C	ACXYLLQQ	LL	QQ	XY	LYQA/LXQC	LYQA	LY	23	LYQA	332	73750	332	1	0	2	0	0					1							1	128	LYQA/LXQC	XAXA/YAYO	2	2			1	XAXA/YAYO
HIV positive	F	AAXYLPQ	Normal MBL	>25 years	Female	A/A	LYA/LXA	5	LY*LX	LYA/LXA	A/A	AAXYLLPQ	LL	PQ	XY	LYPA/LXQA	LYPA	LY	9	LYPA	639	16600	639	0	1	0	8	15	0	0	S. haem only	8	1	S.haem+ HIV+	1	2567	CAA positive >40pg/ml	S. haematobium positive	light infection	2	640	LYPA/LXQA	YAYA/YAXA	1	1	1	1	1	YAYA/YAXA
HIV positive	F	CCYLQ	Variant MBL	>25 years	Female	O/O	LYO/LYO	11	LY*LX	LYO/LYO	C/C	CCYYLLQQ	LL	PP	YY	LYQC/LYQC	LYQC	LY	24	LYQC	550	11525	550	0	1	4	18	44	0	0	S. haem only	22	1	S.haem+ HIV+	1	3674	CAA positive >40pg/ml	S. haematobium positive	medium infectio	0	20	LYQC/LYQC	XAYO/YOYO	3	2	1	2	0	XAYO/YOYO
HIV negative	F	AAXYLP	Normal MBL	>25 years	Female	A/A	LYA/LXA	5	LY*LX	LYA/LXA	A/A	AAXYLLPP	LL	PP	XY	LYPA/LXPA	LYPA	LY	8	LYPA	438					0	0	0	5	1	S. mansoni only-	0	0		2	1472	CAA positive >40pg/ml			2	4160	LYPA/LXPA	YAYA/YAXA	1	1			1	YAYA/YAXA
HIV negative	M	AAXYLPQ	Normal MBL	<25 years	Male	A/A	LYA/LXA	5	LY*LX	LYA/LXA	A/A	AAXYLLQQ	LL	QQ	XY	LYQA/LXQA	LYQA	LY	11	LYQA	575					0	12	0	0	0	S. haem only	4	0	S.haem+ HIV-	1	336	CAA positive >40pg/ml	S. haematobium positive	light infection	2	3552	LYQA/LXQA	YAYA/YAXA	1	1	1	1	1	YAYA/YAXA
HIV negative	M	AAYLPQ	Normal MBL	>25 years	Male	A/A	LYA/LYA	1	LY*LX	LYA/LYA	A/A	AAYYLLPQ	LL	PQ	YY	LYPA/LYQA	LYPA	LY	10	LYPA	537					1	0	0	0	0	S. haem only	0	0	S.haem+ HIV-	1	1457	CAA positive >40pg/ml	S. haematobium positive	no infection	2	2496	LYPA/LYQA	YAYA/YAXA	1	1	1	0	1	YAYA/YAXA
HIV negative	M	ACXYLPQ	Variant MBL	<25 years	Male	A/O	LYA/LXO	9	LY*LX	LYA/LXO	A/C	ACXYLLPQ	LL	PQ	XY	LYPA/LXQC	LYPA	LY	22	LYPA	966					2	0	5	0	0	S. haem only	2	0	S.haem+ HIV-	1	312	CAA positive >40pg/ml	S. haematobium positive	light infection	0	24	LYPA/LXQC	XAXA/YAYO	2	2	1	1	1	XAXA/YAYO
HIV positive	F	ACXYLPQ	Variant MBL	>25 years	Female	A/O	LYA/LXO	9	LY*LX	LYA/LXO	A/C	ACXYLLPQ	LL	PQ	XY	LYPA/LXQC	LYPA	LY	22	LYPA	204	102500	204	1	0	0	0	0	4	1	S. mansoni only-	0	1		2	5890	CAA positive >40pg/ml			0	20	LYPA/LXQC	XAXA/YAYO	2	2			0	XAXA/YAYO
HIV positive	F	ACYLQ	Variant MBL	>25 years	Female	A/O	LYA/LYO	8	LY*LX	LYA/LYO	A/C	ACYYLLQQ	LL	QQ	YY	LYQA/LYQC	LYQA	LY	20	LYQA	268	75750	268	1	0	0	0	0	3	1	S. mansoni only-	0	1		2	72990	CAA positive >40pg/ml			1	352	LYQA/LYQC	XAXA/YAYO	2	2			1	XAXA/YAYO
HIV negative	F	AAYLP	Normal MBL	<25 years	Female	A/A	LYA/LYA	1	LY*LX	LYA/LYA	A/A	AAYYLLPP	LL	PP	YY	LYPA/LYPA	LYPA	LY	2	LYPA	791					8	2	43	0	0	S. haem only	18	0	S.haem+ HIV-	1	2143	CAA positive >40pg/ml	S. haematobium positive	medium infectio	2	6160	LYPA/LYPA	YAYA/YAXA	1	1	1	2	1	YAYA/YAXA
HIV positive	F	AAYLPQ	Normal MBL	>25 years	Female	A/A	LYA/LYA	1	LY*LX	LYA/LYA	A/A	AAYYLLPQ	LL	PQ	YY	LYPA/LYQA	LYPA	LY	10	LYPA	177	84750	177	1	0	0	0	1	0	0	S. haem only	1	1	S.haem+ HIV+	1	3488		S. haematobium positive	light infection	2	1856	LYPA/LYQA	YAYA/YAXA	1	1	1	1	1	YAYA/YAXA
HIV positive	F	ACYLPQ	Variant MBL	<25 years	Female	A/O	LYA/LYO	8	LY*LX	LYA/LYO	A/C	ACYYLLPQ	LL	PQ	YY	LYPA/LYQC	LYPA	LY	18	LYPA	662	64750	662	1	1	12	32	23	0	0	S. haem only	22	1	S.haem+ HIV+	1	5388	CAA positive >40pg/ml	S. haematobium positive	medium infectio	0	21	LYPA/LYQC	XAXA/YAYO	2	2	1	2	1	XAXA/YAYO
HIV negative	M	ACXYLPQ	Variant MBL	<25 years	Male	A/O	LYA/LXO	9	LY*LX	LYA/LXO	A/C	ACXYLLQQ	LL	QQ	XY	LYQA/LXQC	LYQA	LY	23	LYQA	1054					60	52	49	0	0	S. haem only	54	0	S.haem+ HIV-	1	7	CAA negative <40pg/ml	S. haematobium positive	heavy infection	0	20	LYQA/LXQC	XAXA/YAYO	2	2	1	3	0	XAXA/YAYO
HIV positive	F	AAXYLPQ	Normal MBL	>25 years	Female	A/A	LYA/LXA	5	LY*LX	LYA/LXA	A/A	AAXYLLPQ	LL	PQ	XY	LYPA/LXQA	LYPA	LY	9	LYPA	1067	193	1067	0	1	25	18	0	0	0	S. haem only	6	1	S.haem+ HIV+	1	3498	CAA positive >40pg/ml	S. haematobium positive	light infection	2	592	LYPA/LXQA	YAYA/YAXA	1	1	1	1	1	YAYA/YAXA
HIV positive	M	AAYLPQ	Normal MBL	>25 years	Male	A/A	LYA/LYA	1	LY*LX	LYA/LYA	A/A	AAYYLLQQ	LL	QQ	YY	LYQA/LYQA	LYQA	LY	3	LYQA	109	285000	109	1	0	0	1	0	0	0	S. haem only	0	1	S.haem+ HIV+	1	484	CAA positive >40pg/ml	S. haematobium positive	no infection	2	3248	LYQA/LYQA	YAYA/YAXA	1	1	1	0	1	YAYA/YAXA
HIV positive	F	AAXLP	Normal MBL	>25 years	Female	A/A	LXA/LXA	2	LY*LX	LXA/LXA	A/A	AAXXLLPP	LL	PP	XX	LXPA/LXPA	LXPA	LY	4	LXPA	270	149250	270	1	0	0	1	0	0	0	S. haem only	0	1	S.haem+ HIV+	1	195	CAA positive >40pg/ml	S. haematobium positive	no infection	2	656	LXPA/LXPA	XAXA/YAYO	1	1	1	0	1	XAXA/YAYO
HIV negative	F	AAXYHLP	Normal MBL	>25 years	Female	A/A	HYA/LXA	4	HY	HYA/LXA	A/A	AAXYHLPP	HL	PP	XY	HYPA/LXPA	HYPA	HY	7	HYPA	728					2	0	0	0	0	S. haem only	1	0	S.haem+ HIV-	1	30	CAA negative <40pg/ml	S. haematobium positive	light infection	2	1680	HYPA/LXPA	YAYA/YAXA	1	1	1	1	1	YAYA/YAXA
HIV negative	F	ACYLQ	Variant MBL	>25 years	Female	A/O	LYA/LYO	8	LY*LX	LYA/LYO	A/C	ACYYLLQQ	LL	QQ	YY	LYQA/LYQC	LYQA	LY	20	LYQA	894					32	100	7	0	0	S. haem only	46	0	S.haem+ HIV-	1	8865	CAA positive >40pg/ml	S. haematobium positive	medium infectio	2	560	LYQA/LYQC	XAXA/YAYO	2	2	1	2	1	XAXA/YAYO
HIV negative	F			>25 years	Female																627					0	0	3	0	0	S. haem only	1	0	S.haem+ HIV-	1	4760	CAA positive >40pg/ml	S. haematobium positive	light infection	2	3248					1	1	1
HIV negative	F	ACYLPQ	Variant MBL	>25 years	Female	A/O	LYA/LYO	8	LY*LX	LYA/LYO	A/C	ACYYLLQQ	LL	QQ	YY	LYQA/LYQC	LYQA	LY	18	LYQA	904					8	4	0	0	0	S. haem only	4	0	S.haem+ HIV-	1	2127	CAA positive >40pg/ml	S. haematobium positive	light infection	1	272	LYQA/LYQC	XAXA/YAYO	2	2	1	1	1	XAXA/YAYO
HIV negative	F	AAYLPQ	Normal MBL	<25 years	Female	A/A	LYA/LYA	1	LY*LX	LYA/LYA	A/A	AAYYLLPQ	LL	PQ	YY	LYPA/LYQA	LYPA	LY	10	LYPA	1124					0	0	3	0	0	S. haem only	1	0	S.haem+ HIV-	1	673	CAA positive >40pg/ml	S. haematobium positive	light infection	2	4112	LYPA/LYQA	YAYA/YAXA	1	1	1	1	1	YAYA/YAXA
HIV positive	F	AAXYLPQ	Normal MBL	>25 years	Female	A/A	LYA/LXA	5	LY*LX	LYA/LXA	A/A	AAXYLLPQ	LL	PQ	XY	LYPA/LXQA	LYPA	LY	9	LYPA	676	188	676	0	1	5	0	0	0	0	S. haem only	2	1	S.haem+ HIV+	1	362	CAA positive >40pg/ml	S. haematobium positive	light infection	2	1312	LYPA/LXQA	YAYA/YAXA	1	1	1	1	1	YAYA/YAXA
HIV negative	F	AAYLP	Normal MBL	<25 years	Female	A/A	LYA/LYA	1	LY*LX	LYA/LYA	A/A	AAYYLLPP	LL	PP	YY	LYPA/LYPA	LYPA	LY	2	LYPA	1043					1	1	0	0	0	S. haem only	1	0	S.haem+ HIV-	1	9795	CAA positive >40pg/ml	S. haematobium positive	light infection	2	3760	LYPA/LYPA	YAYA/YAXA	1	1	1	1	1	YAYA/YAXA
HIV positive	F	AAYLPQ	Normal MBL	>25 years	Female	A/A	LYA/LYA	1	LY*LX	LYA/LYA	A/A	AAYYLLPQ	LL	PQ	YY	LYPA/LYQA	LYPA	LY	10	LYPA	157	390000	157	1	0	0	0	0	0	0	No infection-	0	1	S.haem- HIV+	0	8524	CAA positive >40pg/ml	S. haematobium negative	no infection	2	1936	LYPA/LYQA	YAYA/YAXA	1	1	0	0	1	YAYA/YAXA
HIV positive	F	AAYLQ	Normal MBL	>25 years	Female	A/A	LYA/LYA	1	LY*LX	LYA/LYA	A/A	AAYYLLQQ	LL	QQ	YY	LYQA/LYQA	LYQA	LY	3	LYQA	95	402500	95	1	0	13	30	5	2	1	Co-infected	16	1		3	50130	CAA positive >40pg/ml			2	2576	LYQA/LYQA	YAYA/YAXA	1	1			1	YAYA/YAXA
HIV positive	F	AAXYLPQ	Normal MBL	>25 years	Female	A/A	LYA/LXA	5	LY*LX	LYA/LXA	A/A	AAXYLLPQ	LL	PQ	XY	LYPA/LXQA	LYPA	LY	9	LYPA	671	4775	671	0	1	0	0	0	3	1	S. mansoni only-	0	1		2	1974	CAA positive >40pg/ml			2	2128	LYPA/LXQA	YAYA/YAXA	1	1			1	YAYA/YAXA
HIV positive	F	ACYLPQ	Variant MBL	<25 years	Female	A/O	LYA/LYO	8	LY*LX	LYA/LYO	A/C	ACYYLLPQ	LL	PQ	YY	LYPA/LYQC	LYPA	LY	18	LYPA	370	30250	370	0	0	12	0	5	2	1	Co-infected	6	1		3	7620	CAA positive >40pg/ml			0	20	LYPA/LYQC	XAXA/YAYO	2	2			0	XAXA/YAYO
HIV negative	F	AAXLP	Normal MBL	>25 years	Female	A/A	LXA/LXA	2	LY*LX	LXA/LXA	A/A	QQXXLLPP	LL	PP	XX	LXPA/LXPA	LXPA	LY	4	LXPA	339					3	9	999					0							2	3616	LXPA/LXPA	XAXA/YAYO	1	1			1	XAXA/YAYO
HIV positive	F	AAXYLPQ	Normal MBL	>25 years	Female	A/A	LYA/LXA	5	LY*LX	LYA/LXA	A/A	AAXYLLPQ	LL	PQ	XY	LYPA/LXQA	LYPA	LY	9	LYPA	580	5850	580	0	1	2	3	1	0	0	S. haem only	1	1	S.haem+ HIV+	1	639	CAA positive >40pg/ml	S. haematobium positive	light infection	2	1904	LYPA/LXQA	YAYA/YAXA	1	1	1	1	1	YAYA/YAXA
HIV negative	M	ACXYLP	Variant MBL	>25 years	Male	A/O	LYA/LXO	9	LY*LX	LYA/LXO	A/C	ACXYLLPP	LL	PP	XY	LYPA/LXPC	LYPA	LY	21	LYPA	1639					0	0	45	0	0	S. haem only	15	0	S.haem+ HIV-	1	0	CAA negative <40pg/ml	S. haematobium positive	medium infectio	0	62	LYPA/LXPC	XAXA/YAYO	2	2	1	2	1	XAXA/YAYO
HIV negative	F	ACYLPQ	Variant MBL	>25 years	Female	A/O	LYA/LYO	8	LY*LX	LYA/LYO	A/C	ACYYLLPQ	LL	PQ	YY	LYPA/LYQC	LYPA	LY	18	LYPA	856					7	0	0	5	1	Co-infected	2	0		3	2733	CAA positive >40pg/ml			0	93	LYPA/LYQC	XAXA/YAYO	2	2			1	XAXA/YAYO
HIV positive	F	AAXLP	Normal MBL	>25 years	Female	A/A	LXA/LXA	2	LY*LX	LXA/LXA	A/A	AAXXLLPP	LL	PP	XX	LXPA/LXPA	LXPA	LY	4	LXPA	230	12800	230	0	0	0	0	999					1							1	242	LXPA/LXPA	XAXA/YAYO	1	1			1	XAXA/YAYO
HIV negative	F	AAYLPQ	Normal MBL	>25 years	Female	A/A	LYA/LYA	1	LY*LX	LYA/LYA	A/A	AAYYLLPQ	LL	PQ	YY	LYPA/LYQA	LYPA	LY	10	LYPA	526					0	0	0	0	0	No infection-	0	0	S.haem- HIV-	0	467	CAA positive >40pg/ml	S. haematobium negative	no infection	1	496	LYPA/LYQA	YAYA/YAXA	1	1	0	0	1	YAYA/YAXA
HIV negative	F	AAYLPQ	Normal MBL	>25 years	Female	A/A	LYA/LYA	1	LY*LX	LYA/LYA	A/A	AAYYLLQQ	LL	QQ	YY	LYQA/LYQA	LYQA	LY	3	LYQA	1049					9	999	2					0							2	1088	LYQA/LYQA	YAYA/YAXA	1	1			1	YAYA/YAXA
HIV positive	F	AAYLPQ	Normal MBL	>25 years	Female	A/A	LYA/LYA	1	LY*LX	LYA/LYA	A/A	AAYYLLQQ	LL	QQ	YY	LYQA/LYQA	LYQA	LY	3	LYQA	291	11475	291	0	0	35	2	6					1							2	2864	LYQA/LYQA	YAYA/YAXA	1	1			1	YAYA/YAXA
HIV negative	F			<25 years	Female																911					11	3	9	0	0	S. haem only	8	0	S.haem+ HIV-	1	1536	CAA positive >40pg/ml	S. haematobium positive	light infection	2	2496					1	1	1
HIV negative	F	AAYLQ	Normal MBL	>25 years	Female	A/A	LYA/LYA	1	LY*LX	LYA/LYA	A/A	AAYYLLQQ	LL	QQ	YY	LYQA/LYQA	LYQA	LY	3	LYQA	897					6	10	23	1	1	Co-infected	13	0		3	58770	CAA positive >40pg/ml			2	5616	LYQA/LYQA	YAYA/YAXA	1	1			1	YAYA/YAXA
HIV negative	F	AAYLPQ	Normal MBL	>25 years	Female	A/A	LYA/LYA	1	LY*LX	LYA/LYA	A/A	AAYYLLPQ	LL	PQ	YY	LYPA/LYQA	LYPA	LY	10	LYPA	907					0	2	0	0	0	S. haem only	1	0	S.haem+ HIV-	1	2927	CAA positive >40pg/ml	S. haematobium positive	light infection	2	3408	LYPA/LYQA	YAYA/YAXA	1	1	1	1	1	YAYA/YAXA
HIV positive	F	ACYLPQ	Variant MBL	>25 years	Female	A/O	LYA/LYO	8	LY*LX	LYA/LYO	A/C	ACYYLLPQ	LL	PQ	YY	LYPA/LYQC	LYPA	LY	18	LYPA	640	101500	640	1	1	0	0	1	0	0	S. haem only	0	1	S.haem+ HIV+	1	16785	CAA positive >40pg/ml	S. haematobium positive	no infection	0	20	LYPA/LYQC	XAXA/YAYO	2	2	1	0	0	XAXA/YAYO
HIV negative	F	AAXYLPQ	Normal MBL	<25 years	Female	A/A	LYA/LXA	5	LY*LX	LYA/LXA	A/A	AAXYLLPQ	LL	PQ	XY	LYPA/LXQA	LYPA	LY	9	LYPA	710					17	12	7	0	0	S. haem only	12	0	S.haem+ HIV-	1	826	CAA positive >40pg/ml	S. haematobium positive	medium infectio	2	2528	LYPA/LXQA	YAYA/YAXA	1	1	1	2	1	YAYA/YAXA
HIV positive	F	AAYLPQ	Normal MBL	>25 years	Female	A/A	LYA/LYA	1	LY*LX	LYA/LYA	A/A	AAYYLLPQ	LL	PQ	YY	LYPA/LYQA	LYPA	LY	10	LYPA	84	218750	84	1	0	2	3	6	1	1	Co-infected	4	1		3	35520	CAA positive >40pg/ml			2	4944	LYPA/LYQA	YAYA/YAXA	1	1			1	YAYA/YAXA
HIV positive	F	ACXYLPQ	Variant MBL	>25 years	Female	A/O	LYA/LXO	9	LY*LX	LYA/LXO	A/C	ACXYLLPQ	LL	PQ	XY	LYPA/LXQC	LYPA	LY	22	LYPA	381	11325	381	0	1	0	0	0	0	0	No infection-	0	1	S.haem- HIV+	0	0	CAA negative <40pg/ml	S. haematobium negative	no infection	0	35	LYPA/LXQC	XAXA/YAYO	2	2	0	0	1	XAXA/YAYO
HIV positive	F	AAXYLPQ	Normal MBL	>25 years	Female	A/A	LYA/LXA	5	LY*LX	LYA/LXA	A/A	AAXYLLPQ	LL	PQ	XY	LYPA/LXQA	LYPA	LY	9	LYPA	156	102750	156	1	0	0	25	49	0	0	S. haem only	25	1	S.haem+ HIV+	1	17593	CAA positive >40pg/ml	S. haematobium positive	medium infectio	2	1040	LYPA/LXQA	YAYA/YAXA	1	1	1	2	1	YAYA/YAXA
HIV positive	F	AAYLPQ	Normal MBL	>25 years	Female	A/A	LYA/LYA	1	LY*LX	LYA/LYA	A/A	AAYYLLPQ	LL	PQ	YY	LYPA/LYQA	LYPA	LY	10	LYPA	166	307500	166	1	0	0	0	2	0	0	S. haem only	1	1	S.haem+ HIV+	1	8609	CAA positive >40pg/ml	S. haematobium positive	light infection	2	1968	LYPA/LYQA	YAYA/YAXA	1	1	1	1	1	YAYA/YAXA
HIV positive	F	AAYLPQ	Normal MBL	>25 years	Female	A/A	LYA/LYA	1	LY*LX	LYA/LYA	A/A	AAYYLLPQ	LL	PQ	YY	LYPA/LYQA	LYPA	LY	10	LYPA	164	41000	164	0	0	0	1	0	0	0	S. haem only	0	1	S.haem+ HIV+	1	18069	CAA positive >40pg/ml	S. haematobium positive	no infection	2	4832	LYPA/LYQA	YAYA/YAXA	1	1	1	0	1	YAYA/YAXA
HIV negative	F	AAYLQ	Normal MBL	>25 years	Female	A/A	LYA/LYA	1	LY*LX	LYA/LYA	A/A	AAYYLLQQ	LL	QQ	YY	LYQA/LYQA	LYPA	LY	3	LYPA	1210					0	0	3	0	0	S. haem only	1	0	S.haem+ HIV-	1	181	CAA positive >40pg/ml	S. haematobium positive	light infection	2	3024	LYQA/LYQA	YAYA/YAXA	1	1	1	1	1	YAYA/YAXA
HIV negative	F	ACYLQ	Variant MBL	>25 years	Female	A/O	LYA/LXO	9	LY*LX	LYA/LXO	A/C	ACYYLLQQ	LL	QQ	YY	LYQA/LXQC	LYQA	LY	23	LYQA	1033					12	0	0	0	0	S. haem only	4	0	S.haem+ HIV-	1	2612	CAA positive >40pg/ml	S. haematobium positive	light infection	2	1920	LYQA/LXQC	XAXA/YAYO	2	2	1	1	1	XAXA/YAYO
HIV negative	F	CCYLQ	Variant MBL	>25 years	Female	O/O	LYO/LY0	11	LY*LX	LYO/LY0	C/C	CCYYLLQQ	LL	QQ	YY	LYQC/LYQC	LYQC	LY	24	LYQC	760					26	0	19	0	0	S. haem only	15	0	S.haem+ HIV-	1	1906	CAA positive >40pg/ml	S. haematobium positive	medium infectio	0	20	LYQC/LYQC	XAYO/YOYO	3	2	1	2	0	XAYO/YOYO
HIV negative	F	AAYLPQ	Normal MBL	>25 years	Female	A/A	LYA/LYA	1	LY*LX	LYA/LYA	A/A	AAYYLLPQ	LL	PQ	YY	LYPA/LYQA	LYPA	LY	10	LYPA	1123					6	4	0	0	0	S. haem only	3	0	S.haem+ HIV-	1	76	CAA positive >40pg/ml	S. haematobium positive	light infection	2	912	LYPA/LYQA	YAYA/YAXA	1	1	1	1	1	YAYA/YAXA
HIV positive	F	AAXYLPQ	Normal MBL	>25 years	Female	A/A	LYA/LXA	5	LY*LX	LYA/LXA	A/A	AAXYLLPQ	LL	PQ	XY	LYPA/LXQA	LYPA	LY	9	LYPA	408	3950	408	0	1	0	1	0	0	0	S. haem only	0	1	S.haem+ HIV+	1	31	CAA negative <40pg/ml	S. haematobium positive	no infection	2	784	LYPA/LXQA	YAYA/YAXA	1	1	1	0	1	YAYA/YAXA
HIV negative	M	AAYLPQ	Normal MBL	>25 years	Male	A/A	LYA/LYA	1	LY*LX	LYA/LYA	A/A	AAYYLLPQ	LL	PQ	YY	LYPA/LYQA	LYPA	LY	10	LYPA	479					0	0	0	0	0	No infection-	0	0	S.haem- HIV-	0	1192	CAA positive >40pg/ml	S. haematobium negative	no infection	2	800	LYPA/LYQA	YAYA/YAXA	1	1	0	0	1	YAYA/YAXA
HIV positive	M	CCYLQ	Variant MBL	>25 years	Male	O/O	LYO/LYO	11	LY*LX	LYO/LYO	C/C	CCYYLLQQ	LL	QQ	YY	LYQC/LYQC	LYQC	LY	24	LYQC	136	173500	136	1	0	0	2	10	0	0	S. haem only	4	1	S.haem+ HIV+	1	1417	CAA positive >40pg/ml	S. haematobium positive	light infection	0	20	LYQC/LYQC	XAYO/YOYO	3	2	1	1	0	XAYO/YOYO
HIV negative	F	AAYLP	Normal MBL	<25 years	Female	A/A	LYA/LYA	1	LY*LX	LYA/LYA	A/A	AAYYLLPP	LL	PP	YY	LYPA/LYPA	LYPA	LY	2	LYPA	733					0	0	5	3	1	Co-infected	2	0		3	4131	CAA positive >40pg/ml			2	1322	LYPA/LYPA	YAYA/YAXA	1	1			1	YAYA/YAXA
HIV negative	F	AAXYLPQ	Normal MBL	<25 years	Female	A/A	LYA/LXA	5	LY*LX	LYA/LXA	A/A	AAXYLLPQ	LL	PQ	XY	LYPA/LXQA	LYPA	LY	9	LYPA	326					2	8	0	0	0	S. haem only	3	0	S.haem+ HIV-	1	6450	CAA positive >40pg/ml	S. haematobium positive	light infection	2	4576	LYPA/LXQA	YAYA/YAXA	1	1	1	1	1	YAYA/YAXA
HIV positive	F	ACXYLPQ	Variant MBL	>25 years	Female	A/O	LYA/LXO	9	LY*LX	LYA/LXO	A/C	ACXYLLPQ	LL	PQ	XY	LYPA/LXQC	LYPA	LY	22	LYPA	241	43250	241	0	0	10	0	15	0	0	S. haem only	8	1	S.haem+ HIV+	1	28013	CAA positive >40pg/ml	S. haematobium positive	light infection	0	20	LYPA/LXQC	XAXA/YAYO	2	2	1	1	0	XAXA/YAYO
HIV negative	F	ACYLQ	Variant MBL	>25 years	Female	A/O	LYA/LYO	8	LY*LX	LYA/LYO	A/C	ACYYLLQQ	LL	QQ	YY	LYQA/LYQC	LYQA	LY	20	LYQA	867					2	18	2	0	0	S. haem only	7	0	S.haem+ HIV-	1	2679	CAA positive >40pg/ml	S. haematobium positive	light infection	1	432	LYQA/LYQC	XAXA/YAYO	2	2	1	1	1	XAXA/YAYO
HIV negative	F	AAXYLP	Normal MBL	>25 years	Female	A/A	LYA/LXA	5	LY*LX	LYA/LXA	A/A	AAXYLLPP	LL	PP	XY	LYPA/LXPA	LYPA	LY	8	LYPA	1096					7	0	0	0	0	S. haem only	3	0	S.haem+ HIV-	1	483	CAA positive >40pg/ml	S. haematobium positive	light infection	2	896	LYPA/LXPA	YAYA/YAXA	1	1	1	1	1	YAYA/YAXA
HIV positive	M	AAYLP	Normal MBL	<25 years	Male	A/A	LYA/LYA	1	LY*LX	LYA/LYA	A/A	AAYYLLPP	LL	PP	YY	LYPA/LYPA	LYPA	LY	2	LYPA	185	28250	185	0	0	0	0	0	0	0	No infection-	0	1	S.haem- HIV+	0	1452	CAA positive >40pg/ml	S. haematobium negative	no infection	2	2752	LYPA/LYPA	YAYA/YAXA	1	1	0	0	1	YAYA/YAXA
HIV negative	M	AAYLPQ	Normal MBL	<25 years	Male	A/A	LYA/LYA	1	LY*LX	LYA/LYA	A/A	AAYYLLPQ	LL	PQ	YY	LYPA/LYQA	LYPA	LY	10	LYPA	609					6	0	0					0							2	3088	LYPA/LYQA	YAYA/YAXA	1	1			1	YAYA/YAXA
HIV positive	M	AAYLQ	Normal MBL	>25 years	Male	A/A	LYA/LYA	1	LY*LX	LYA/LYA	A/A	AAYYLLQQ	LL	QQ	YY	LYQA/LYQA	LYQA	LY	3	LYQA	153	27500	153	0	0	0	0	10	0	0	S. haem only	3	1	S.haem+ HIV+	1	2064	CAA positive >40pg/ml	S. haematobium positive	light infection	2	2112	LYQA/LYQA	YAYA/YAXA	1	1	1	1	1	YAYA/YAXA
HIV positive	M	ACYLPQ	Variant MBL	<25 years	Male	A/O	LYA/LYO	8	LY*LX	LYA/LYO	A/C	ACYYLLPQ	LL	PQ	YY	LYPA/LYQC	LYPA	LY	18	LYPA	104	28500	104	0	0	0	2	0	0	0	S. haem only	1	1	S.haem+ HIV+	1	24872	CAA positive >40pg/ml	S. haematobium positive	light infection	0	20	LYPA/LYQC	XAXA/YAYO	2	2	1	1	0	XAXA/YAYO
HIV negative	F	AAYLPQ	Normal MBL	>25 years	Female	A/A	LYA/LYA	1	LY*LX	LYA/LYA	A/A	AAYYLLPQ	LL	PQ	YY	LYPA/LYQA	LYPA	LY	10	LYPA	452					0	0	0	2	1	S. mansoni only-	0	0		2	15587	CAA positive >40pg/ml			2	3968	LYPA/LYQA	YAYA/YAXA	1	1			1	YAYA/YAXA
HIV positive	F	ACXYLPQ	Variant MBL	>25 years	Female	A/O	LYA/LXO	9	LY*LX	LYA/LXO	A/C	ACXYLLPQ	LL	PQ	XY	LYPA/LXQC	LYPA	LY	22	LYPA	228	42500	228	0	0	0	17	1	0	0	S. haem only	6	1	S.haem+ HIV+	1	1616	CAA positive >40pg/ml	S. haematobium positive	light infection	0	20	LYPA/LXQC	XAXA/YAYO	2	2	1	1	0	XAXA/YAYO
HIV negative	F	ACYLQ	Variant MBL	>25 years	Female	A/O	LYA/LYO	8	LY*LX	LYA/LYO	A/C	ACYYLLQQ	LL	QQ	YY	LYQA/LYQC	LYQA	LY	20	LYQA	602					30	10	100	0	0	S. haem only	47	0	S.haem+ HIV-	1	30960	CAA positive >40pg/ml	S. haematobium positive	medium infectio	1	105	LYQA/LYQC	XAXA/YAYO	2	2	1	2	1	XAXA/YAYO
HIV positive	F	AAYLPQ	Normal MBL	>25 years	Female	A/A	LYA/LYA	1	LY*LX	LYA/LYA	A/A	AAYYLLPQ	LL	PQ	YY	LYPA/LYQA	LYPA	LY	10	LYPA	310	8050	310	0	0	0	0	0	7	1	S. mansoni only-	0	1		2	5631	CAA positive >40pg/ml			2	1008	LYPA/LYQA	YAYA/YAXA	1	1			1	YAYA/YAXA
HIV negative	F	AAYLQ	Normal MBL	>25 years	Female	A/A	LYA/LYA	1	LY*LX	LYA/LYA	A/A	AAYYLLQQ	LL	QQ	YY	LYQA/LYQA	LYQA	LY	3	LYQA	228					0	0	0	10	1	S. mansoni only-	3	0		2	0	CAA negative <40pg/ml			2	1536	LYQA/LYQA	YAYA/YAXA	1	1			1	YAYA/YAXA
HIV positive	F	ACYLPQ	Variant MBL	>25 years	Female	A/O	LYA/LYO	8	LY*LX	LYA/LYO	A/C	ACYYLLPQ	LL	PQ	YY	LYPA/LYQC	LYPA	LY	18	LYPA	319	12075	319	0	0	0	0	13	0	0	S. haem only	4	1	S.haem+ HIV+	1	2131	CAA positive >40pg/ml	S. haematobium positive	light infection	0	94	LYPA/LYQC	XAXA/YAYO	2	2	1	1	1	XAXA/YAYO
HIV negative	F	ACYLPQ	Variant MBL	<25 years	Female	A/O	LYA/LYO	8	LY*LX	LYA/LYO	A/C	ACYYLLPQ	LL	PQ	YY	LYPA/LYQC	LYPA	LY	18	LYPA	1612					7	3	7	0	0	S. haem only	6	0	S.haem+ HIV-	1	3821	CAA positive >40pg/ml	S. haematobium positive	light infection	1	230	LYPA/LYQC	XAXA/YAYO	2	2	1	1	1	XAXA/YAYO
HIV negative	M	AAYLP	Normal MBL	<25 years	Male	A/A	LYA/LYA	1	LY*LX	LYA/LYA	A/A	AAYYLLPP	LL	PP	YY	LYPA/LYPA	LYPA	LY	2	LYPA	183					0	6	7	1	1	Co-infected	4	0		3	4903	CAA positive >40pg/ml			2	2320	LYPA/LYPA	YAYA/YAXA	1	1			1	YAYA/YAXA
HIV negative	F	ACXYHLPQ	Variant MBL	<25 years	Female	A/O	HYA/LXO	10	HY	HYA/LXO	A/C	ACXYHLPQ	HL	PQ	XY	HYPA/LXQC	HYPA	HY	14	HYPA	618					23	86	60	0	0	S. haem only	50	0	S.haem+ HIV-	1	8701	CAA positive >40pg/ml	S. haematobium positive	heavy infection	1	192	HYPA/LXQC	XAXA/YAYO	2	2	1	3	1	XAXA/YAYO
HIV negative	M	AAXYLP	Normal MBL	>25 years	Male	A/A	LYA/LXA	5	LY*LX	LYA/LXA	A/A	AAXYLLPP	LL	PP	XY	LYPA/LXPA	LYPA	LY	8	LYPA	1242					0	0	0					0							2	704	LYPA/LXPA	YAYA/YAXA	1	1			1	YAYA/YAXA
HIV positive	F	ACYHLPQ	Variant MBL	>25 years	Female	A/O	HYA/LYO	7	HY	HYA/LYO	A/C	ACYYHLPQ	HL	PQ	YY	HYPA/LYQC	HYPA	HY	13	HYPA	308	191500	308	1	0	0	0	1	0	0	S. haem only	0	1	S.haem+ HIV+	1	565	CAA positive >40pg/ml	S. haematobium positive	no infection	1	151	HYPA/LYQC	XAXA/YAYO	2	2	1	0	1	XAXA/YAYO
HIV negative	F	AAYLQ	Normal MBL	<25 years	Female	A/A	LYA/LYA	1	LY*LX	LYA/LYA	A/A	AAYYLLQQ	LL	QQ	YY	LYQA/LYQA	LYQA	LY	3	LYQA	1701					1	0	4	0	0	S. haem only	2	0	S.haem+ HIV-	1	2880	CAA positive >40pg/ml	S. haematobium positive	light infection	2	1728	LYQA/LYQA	YAYA/YAXA	1	1	1	1	1	YAYA/YAXA
HIV negative	F	ACYHLPQ	Variant MBL	<25 years	Female	A/O	HYA/LYO	7	HY	HYA/LYO	A/C	ACYYHLPQ	HL	PQ	YY	HYPA/LYQC	HYPA	HY	13	HYPA	214					21	32	14	0	0	S. haem only	15	0	S.haem+ HIV-	1	9024	CAA positive >40pg/ml	S. haematobium positive	medium infectio	1	248	HYPA/LYQC	XAXA/YAYO	2	2	1	2	1	XAXA/YAYO
HIV positive	F	AAXYLPQ	Normal MBL	>25 years	Female	A/A	LYA/LXA	5	LY*LX	LYA/LXA	A/A	AAXYLLPQ	LL	PQ	XY	LYPA/LXQA	LYPA	LY	9	LYPA	541	33250	541	0	1	18	3	0	0	0	S. haem only	7	1	S.haem+ HIV+	1	2862	CAA positive >40pg/ml	S. haematobium positive	light infection	2	864	LYPA/LXQA	YAYA/YAXA	1	1	1	1	1	YAYA/YAXA
HIV negative	F	AAXYLP	Normal MBL	<25 years	Female	A/A	LYA/LXA	5	LY*LX	LYA/LXA	A/A	AAXYLLPP	LL	PP	XY	LYPA/LXPA	LYPA	LY	8	LYPA	523					18	0	4	0	0	S. haem only	7	0	S.haem+ HIV-	1	5545	CAA positive >40pg/ml	S. haematobium positive	light infection	2	2608	LYPA/LXPA	YAYA/YAXA	1	1	1	1	1	YAYA/YAXA
HIV negative	M	ACXYLPQ	Variant MBL	<25 years	Male	A/O	LYA/LXO	9	LY*LX	LYA/LXO	A/C	ACXYLLPQ	LL	PQ	XY	LYPA/LXQC	LYPA	LY	22	LYPA	539					0	0	1	0	0	S. haem only	0	0	S.haem+ HIV-	1	451	CAA positive >40pg/ml	S. haematobium positive	no infection	0	23	LYPA/LXQC	XAXA/YAYO	2	2	1	0	1	XAXA/YAYO
HIV negative	M	AAYLPQ	Normal MBL	<25 years	Male	A/A	LYA/LYA	1	LY*LX	LYA/LYA	A/A	AAYYLLPQ	LL	PQ	YY	LYPA/LYQA	LYPA	LY	9	LYPA	252					45	20	5	0	0	S. haem only	23	0	S.haem+ HIV-	1	1324	CAA positive >40pg/ml	S. haematobium positive	medium infectio	2	2928	LYPA/LYQA	YAYA/YAXA	1	1	1	2	1	YAYA/YAXA
HIV positive	F	ABYLQ	Variant MBL	>25 years	Female	A/O	LYA/LY0	8	LY*LX	LYA/LY0	A/B	ABYYLLQQ	LL	QQ	YY	LYQA/LYQB	LYQA	LY	19	LYQA	101	178000	101	1	0	0	0	0	0	0	No infection-	0	1	S.haem- HIV+	0	0	CAA negative <40pg/ml	S. haematobium negative	no infection	1	202	LYQA/LYQB	XAXA/YAYO	2	2	0	0	1	XAXA/YAYO
HIV negative	F	AAYLPQ	Normal MBL	>25 years	Female	A/A	LYA/LYA	1	LY*LX	LYA/LYA	A/A	AAYYLLPQ	LL	PQ	YY	LYPA/LYQA	LYPA	LY	10	LYPA	1208					23	9	10	0	0	S. haem only	14	0	S.haem+ HIV-	1	951	CAA positive >40pg/ml	S. haematobium positive	medium infectio	2	864	LYPA/LYQA	YAYA/YAXA	1	1	1	2	1	YAYA/YAXA
HIV positive	F	AAYLP	Normal MBL	>25 years	Female	A/A	LYA/LYA	1	LY*LX	LYA/LYA	A/A	AAYYLLPP	LL	PP	YY	LYPA/LYPA	LYPA	LY	2	LYPA	208	64500	208	1	0	0	0	0	2	1	S. mansoni only-	0	1		2	14030	CAA positive >40pg/ml			1	384	LYPA/LYPA	YAYA/YAXA	1	1			1	YAYA/YAXA
HIV positive	F	ACYLQ	Variant MBL	>25 years	Female	A/O	LYA/LYO	8	LY*LX	LYA/LYO	A/C	ACYYLLQQ	LL	QQ	YY	LYQA/LYQC	LYQA	LY	20	LYQA	308	18550	308	0	0	5	0	3	0	0	S. haem only	3	1	S.haem+ HIV+	1	5403	CAA positive >40pg/ml	S. haematobium positive	light infection	1	213	LYQA/LYQC	XAXA/YAYO	2	2	1	1	1	XAXA/YAYO
HIV positive	M	AAXYLP	Normal MBL	>25 years	Male	A/A	LYA/LXA	5	LY*LX	LYA/LXA	A/A	AAXYLLPP	LL	PP	XY	LYPA/LXPA	LYPA	LY	8	LYPA	86	292500	86	1	0	0	0	0	0	0	No infection-	0	1	S.haem- HIV+	0	1131	CAA positive >40pg/ml	S. haematobium negative	no infection	1	194	LYPA/LXPA	YAYA/YAXA	1	1	0	0	1	YAYA/YAXA
HIV negative	F	AAYLPQ	Normal MBL	<25 years	Female	A/A	LYA/LYA	1	LY*LX	LYA/LYA	A/A	AAYYLLPQ	LL	PQ	YY	LYPA/LYQA	LYPA	LY	10	LYPA	1632					0	0	0	0	0	No infection-	0	0	S.haem- HIV-	0	1247	CAA positive >40pg/ml	S. haematobium negative	no infection	2	1152	LYPA/LYQA	YAYA/YAXA	1	1	0	0	1	YAYA/YAXA
HIV positive	F	AAYLPQ	Normal MBL	>25 years	Female	A/A	LYA/LYA	1	LY*LX	LYA/LYA	A/A	AAYYLLPQ	LL	PQ	YY	LYPA/LYQA	LYPA	LY	10	LYPA	252	157500	252	1	0	23	72	0	0	0	S. haem only	32	1	S.haem+ HIV+	1	42	CAA positive >40pg/ml	S. haematobium positive	medium infectio	2	2160	LYPA/LYQA	YAYA/YAXA	1	1	1	2	1	YAYA/YAXA
HIV negative	M	AAYHLP	Normal MBL	<25 years	Male	A/A	HYA/LYA	3	HY	HYA/LYA	A/A	AAYYHLPP	HL	PP	YY	HYPA/LYPA	HYPA	HY	5	HYPA	668					0	1	5	0	0	S. haem only	2	0	S.haem+ HIV-	1	1335	CAA positive >40pg/ml	S. haematobium positive	light infection	1	136	HYPA/LYPA	YAYA/YAXA	1	1	1	1	1	YAYA/YAXA
HIV positive	F	AAYLQ	Normal MBL	>25 years	Female	A/A	LYA/LYA	1	LY*LX	LYA/LYA	A/A	AAYYLLQQ	LL	QQ	YY	LYQA/LYQA	LYQA	LY	3	LYQA	139	440000	139	1	0	0	0	0	1	1	S. mansoni only-	0	1		2	1154	CAA positive >40pg/ml			2	2288	LYQA/LYQA	YAYA/YAXA	1	1			1	YAYA/YAXA
HIV positive	F	ACXYLPQ	Variant MBL	>25 years	Female	A/O	LYA/LXO	9	LY*LX	LYA/LXO	A/C	ACXYLLPQ	LL	PQ	XY	LYPA/LXQC	LYPA	LY	22	LYPA	201	178250	201	1	0	0	0	12	1	1	Co-infected	4	1		3	3717	CAA positive >40pg/ml			1	163	LYPA/LXQC	XAXA/YAYO	2	2			1	XAXA/YAYO
HIV positive	F	AAXYHLP	Normal MBL	>25 years	Female	A/A	HYA/LXA	4	HY	HYA/LXA	A/A	AAXYHLPP	HL	PP	XY	HYPA/LXPA	HYPA	HY	7	HYPA	341	10950	341	0	0	0	19	15	5	1	Co-infected	11	1		3	92880	CAA positive >40pg/ml			2	2400	HYPA/LXPA	YAYA/YAXA	1	1			1	YAYA/YAXA
HIV positive	F	ACYLPQ	Variant MBL	>25 years	Female	A/O	LYA/LYO	8	LY*LX	LYA/LYO	A/C	ACYYLLPQ	LL	PQ	YY	LYPA/LYQC	LYPA	LY	18	LYPA	298	22500	298	0	0	0	0	0	1	1	S. mansoni only-	0	1		2	1899	CAA positive >40pg/ml			1	155	LYPA/LYQC	XAXA/YAYO	2	2			1	XAXA/YAYO
HIV positive	F	AAYLPQ	Normal MBL	>25 years	Female	A/A	LYA/LYA	1	LY*LX	LYA/LYA	A/A	AAYYLLPQ	LL	PQ	YY	LYPA/LYQA	LYPA	LY	10	LYPA	465	31250	465	0	1	0	0	0	1	1	S. mansoni only-	0	1		2	2031	CAA positive >40pg/ml			2	2928	LYPA/LYQA	YAYA/YAXA	1	1			1	YAYA/YAXA
HIV positive	F	ACXYLPQ	Variant MBL	>25 years	Female	A/O	LYA/LXO	9	LY*LX	LYA/LXO	A/C	ACXYLLPQ	LL	PQ	XY	LYPA/LXQC	LYPA	LY	22	LYPA	220	20125	220	0	0	2	0	2	0	0	S. haem only	1	1	S.haem+ HIV+	1	15033	CAA positive >40pg/ml	S. haematobium positive	light infection	0	35	LYPA/LXQC	XAXA/YAYO	2	2	1	1	1	XAXA/YAYO
HIV positive	F	AAXYLP	Normal MBL	>25 years	Female	A/A	LYA/LXA	5	LY*LX	LYA/LXA	A/A	AAXYLLPP	LL	PP	XY	LYPA/LXPA	LYPA	LY	8	LYPA	248	100000	248	1	0	0	4	3	0	0	S. haem only	2	1	S.haem+ HIV+	1	757	CAA positive >40pg/ml	S. haematobium positive	light infection			LYPA/LXPA	YAYA/YAXA	1	1	1	1		YAYA/YAXA
HIV positive	F	AAXYLP	Normal MBL	>25 years	Female	A/A	LYA/LXA	5	LY*LX	LYA/LXA	A/A	AAXYLLPP	LL	PP	XY	LYPA/LXPA	LYPA	LY	8	LYPA	539	29250	539	0	1	0	7	0	0	0	S. haem only	2	1	S.haem+ HIV+	1	3817	CAA positive >40pg/ml	S. haematobium positive	light infection	2	1456	LYPA/LXPA	YAYA/YAXA	1	1	1	1	1	YAYA/YAXA
HIV positive	F			>25 years	Female																45	1500000	45	1	0	19	3	8	0	0	S. haem only	10	1	S.haem+ HIV+	1	24816	CAA positive >40pg/ml	S. haematobium positive	medium infectio	2	1408					1	2	1
HIV positive	F	AAYLQ	Normal MBL	>25 years	Female	A/A	LYA/LYA	1	LY*LX	LYA/LYA	A/A	AAYYLLQQ	LL	QQ	YY	LYQA/LYQA	LYQA	LY	3	LYQA	408	29750	408	0	1	28	0	8	0	0	S. haem only	13	1	S.haem+ HIV+	1	3231	CAA positive >40pg/ml	S. haematobium positive	medium infectio	2	3440	LYQA/LYQA	YAYA/YAXA	1	1	1	2	1	YAYA/YAXA
HIV positive	F	ACYLQ	Variant MBL	>25 years	Female	A/O	LYA/LYO	8	LY*LX	LYA/LYO	A/C	ACYYLLQQ	LL	QQ	YY	LYQA/LYQC	LYQA	LY	20	LYQA	1893	3025	1893	0	1	9	24	10	9	1	Co-infected	14	1		3	22383	CAA positive >40pg/ml			1	448	LYQA/LYQC	XAXA/YAYO	2	2			1	XAXA/YAYO
HIV negative	M	AAYHLPQ	Normal MBL	>25 years	Male	A/A	HYA/LYA	3	HY	HYA/LYA	A/A	AAYYHLPQ	HL	PQ	YY	HYPA/LYQA	HYPA	HY	6	HYPA	1005					46	5	12	0	0	S. haem only	21	0	S.haem+ HIV-	1	2639	CAA positive >40pg/ml	S. haematobium positive	medium infectio	1	363	HYPA/LYQA	YAYA/YAXA	1	1	1	2	1	YAYA/YAXA
HIV positive	F	AAXYLPQ	Normal MBL	>25 years	Female	A/A	LYA/LXA	5	LY*LX	LYA/LXA	A/A	AAXYLLPQ	LL	PQ	XY	LYPA/LXQA	LYPA	LY	9	LYPA	320	73000	320	1	0	23	100	23	0	0	S. haem only	10	1	S.haem+ HIV+	1	82	CAA positive >40pg/ml	S. haematobium positive	medium infectio	2	2672	LYPA/LXQA	YAYA/YAXA	1	1	1	2	1	YAYA/YAXA
HIV positive	F	ACXYLPQ	Variant MBL	>25 years	Female	A/O	LYA/LXO	9	LY*LX	LYA/LXO	A/C	ACXYLLPQ	LL	PQ	XY	LYPA/LXQC	LYPA	LY	22	LYPA	96	302500	96	1	0	0	0	0	1	1	S. mansoni only-	0	1		2	16264	CAA positive >40pg/ml			0	20	LYPA/LXQC	XAXA/YAYO	2	2			0	XAXA/YAYO
HIV negative	M	AAXYLPQ	Normal MBL	>25 years	Male	A/A	LYA/LXA	5	LY*LX	LYA/LXA	A/A	AAXYLLPQ	LL	PQ	XY	LYPA/LXQA	LYPA	LY	9	LYPA	886					0	0	0	0	0	No infection-	0	0	S.haem- HIV-	0	0	CAA negative <40pg/ml	S. haematobium negative	no infection	2	848	LYPA/LXQA	YAYA/YAXA	1	1	0	0	1	YAYA/YAXA
HIV negative	F	AAYLQ	Normal MBL	>25 years	Female	A/A	LYA/LYA	1	LY*LX	LYA/LYA	A/A	AAYYLLQQ	LL	QQ	YY	LYQA/LYQA	LYQA	LY	3	LYQA	855					2	0	0	0	0	S. haem only	0	0	S.haem+ HIV-	1	0	CAA negative <40pg/ml	S. haematobium positive	no infection	2	1056	LYQA/LYQA	YAYA/YAXA	1	1	1	0	1	YAYA/YAXA
HIV positive	F	AAYLQ	Normal MBL	>25 years	Female	A/A	LYA/LYA	1	LY*LX	LYA/LYA	A/A	AAYYLLQQ	LL	QQ	YY	LYQA/LYQA	LYQA	LY	3	LYQA	22	105400	22	1	0	2	0	0	0	0	S. haem only	1	1	S.haem+ HIV+	1	0	CAA negative <40pg/ml	S. haematobium positive	light infection	2	2384	LYQA/LYQA	YAYA/YAXA	1	1	1	1	1	YAYA/YAXA
HIV negative	M	ACYLPQ	Variant MBL	>25 years	Male	A/O	LYA/LYO	8	LY*LX	LYA/LYO	A/C	ACYYLLPQ	LL	PQ	YY	LYPA/LYQC	LYPA	LY	18	LYPA	877					1	1	0	0	0	S. haem only	1	0	S.haem+ HIV-	1	0	CAA negative <40pg/ml	S. haematobium positive	light infection	1	157	LYPA/LYQC	XAXA/YAYO	2	2	1	1	1	XAXA/YAYO
HIV negative	M	ACYLQ	Variant MBL	>25 years	Male	A/O	LYA/LYO	8	LY*LX	LYA/LYO	A/C	ACYYLLQQ	LL	QQ	YY	LYQA/LYQC	LYQA	LY	20	LYQA	410					0	2	0	0	0	S. haem only	1	0	S.haem+ HIV-	1	896	CAA positive >40pg/ml	S. haematobium positive	light infection	2	624	LYQA/LYQC	XAXA/YAYO	2	2	1	1	1	XAXA/YAYO
HIV negative	M	ACYLPQ	Variant MBL	<25 years	Male	A/O	LYA/LYO	8	LY*LX	LYA/LYO	A/C	ACYYLLPQ	LL	PQ	YY	LYPA/LYQC	LYPA	LY	18	LYPA	736					0	5	0	0	0	S. haem only	2	0	S.haem+ HIV-	1	858	CAA positive >40pg/ml	S. haematobium positive	light infection	1	336	LYPA/LYQC	XAXA/YAYO	2	2	1	1	1	XAXA/YAYO
HIV negative	M	AAXYLP	Normal MBL	>25 years	Male	A/A	LYA/LXA	5	LY*LX	LYA/LXA	A/A	AAXYLLPP	LL	PP	XY	LYPA/LXPA	LYPA	LY	8	LYPA	810					3	6	0	0	0	S. haem only	3	0	S.haem+ HIV-	1	45	CAA positive >40pg/ml	S. haematobium positive	light infection	2	1184	LYPA/LXPA	YAYA/YAXA	1	1	1	1	1	YAYA/YAXA
HIV positive	M	ACYLPQ	Variant MBL	>25 years	Male	A/O	LYA/LYO	8	LY*LX	LYA/LYO	A/C	ACYYLLPQ	LL	PQ	YY	LYPA/LYQC	LYPA	LY	18	LYPA	265	16325	265	0	0	0	0	0	0	0	No infection-	0	1	S.haem- HIV+	0	809	CAA positive >40pg/ml	S. haematobium negative	no infection	0	20	LYPA/LYQC	XAXA/YAYO	2	2	0	0	0	XAXA/YAYO
HIV negative	F	AAYLQ	Normal MBL	>25 years	Female	A/A	LYA/LYA	1	LY*LX	LYA/LYA	A/A	AAYYLLQQ	LL	QQ	YY	LYQA/LYQA	LYQA	LY	3	LYQA	792					0	0	0	0	0	No infection-	0	0	S.haem- HIV-	0	0	CAA negative <40pg/ml	S. haematobium negative	no infection	2	1344	LYQA/LYQA	YAYA/YAXA	1	1	0	0	1	YAYA/YAXA
HIV negative	F	ACYLPQ	Variant MBL	<25 years	Female	A/O	LYA/LYO	8	LY*LX	LYA/LYO	A/C	ACYYLLPQ	LL	PQ	YY	LYPA/LYQC	LYPA	LY	18	LYPA	1034					0	0	0	0	0	No infection-	0	0	S.haem- HIV-	0	661	CAA positive >40pg/ml	S. haematobium negative	no infection	0	22	LYPA/LYQC	XAXA/YAYO	2	2	0	0	1	XAXA/YAYO
HIV negative	F	ACYLPQ	Variant MBL	>25 years	Female	A/O	LYA/LYO	8	LY*LX	LYA/LYO	A/C	ACYYLLPQ	LL	PQ	YY	LYPA/LYQC	LYPA	LY	18	LYPA	795					0	0	17	0	0	S. haem only	6	0	S.haem+ HIV-	1	33929	CAA positive >40pg/ml	S. haematobium positive	light infection	0	26	LYPA/LYQC	XAXA/YAYO	2	2	1	1	1	XAXA/YAYO
HIV positive	F			>25 years	Female																1355	19	1355	0	1	45	4	9	23	1	Co-infected	19	1		3	47160	CAA positive >40pg/ml			2	5792							1
HIV negative	F	AAYLPQ	Normal MBL	<25 years	Female	A/A	LYA/LYA	1	LY*LX	LYA/LYA	A/A	AAYYLLPQ	LL	PQ	YY	LYPA/LYQA	LYPA	LY	10	LYPA	1214					3	83	31	3	1	Co-infected	39	0		3	758	CAA positive >40pg/ml			2	4624	LYPA/LYQA	YAYA/YAXA	1	1			1	YAYA/YAXA
HIV positive	F	AAXYLPQ	Normal MBL	>25 years	Female	A/A	LYA/LXA	5	LY*LX	LYA/LXA	A/A	AAXYLLPQ	LL	PQ	XY	LYPA/LXQA	LYPA	LY	9	LYPA	60	49750	60	0	0	0	0	0	0	0	No infection-	0	1	S.haem- HIV+	0	7	CAA negative <40pg/ml	S. haematobium negative	no infection	2	560	LYPA/LXQA	YAYA/YAXA	1	1	0	0	1	YAYA/YAXA
HIV negative	F	AAXYLPQ	Normal MBL	>25 years	Female	A/A	LYA/LXA	5	LY*LX	LYA/LXA	A/A	AAXYLLPQ	LL	PQ	XY	LYPA/LXQA	LYPA	LY	9	LYPA	762					0	2	0	0	0	S. haem only	1	0	S.haem+ HIV-	1	27	CAA negative <40pg/ml	S. haematobium positive	light infection	2	912	LYPA/LXQA	YAYA/YAXA	1	1	1	1	1	YAYA/YAXA
HIV negative	F	AAYHLPQ	Normal MBL	>25 years	Female	A/A	HYA/LYA	3	HY	HYA/LYA	A/A	AAYYHLPQ	HL	PQ	YY	HYPA/LYQA	HYPA	HY	6	HYPA	940					1	0	0	0	0	S. haem only	0	0	S.haem+ HIV-	1	0	CAA negative <40pg/ml	S. haematobium positive	no infection	2	1088	HYPA/LYQA	YAYA/YAXA	1	1	1	0	1	YAYA/YAXA
HIV positive	M	AAYHLPQ	Normal MBL	>25 years	Male	A/A	HYA/LYA	3	HY	HYA/LYA	A/A	AAYYHLPQ	HL	PQ	YY	HYPA/LYQA	HYPA	HY	6	HYPA	244	76250	244	1	0	0	5	10	0	0	S. haem only	5	1	S.haem+ HIV+	1	2112	CAA positive >40pg/ml	S. haematobium positive	light infection	2	1888	HYPA/LYQA	YAYA/YAXA	1	1	1	1	1	YAYA/YAXA
HIV negative	F	ACXYLPQ	Variant MBL	>25 years	Female	A/O	LYA/LXO	9	LY*LX	LYA/LXO	A/C	ACXYLLPQ	LL	PQ	XY	LYPA/LXQC	LYPA	LY	22	LYPA	795					100	58	40	0	0	S. haem only	66	0	S.haem+ HIV-	1	9772	CAA positive >40pg/ml	S. haematobium positive	heavy infection	0	20	LYPA/LXQC	XAXA/YAYO	2	2	1	3	0	XAXA/YAYO
HIV negative	M	AAYLPQ	Normal MBL	>25 years	Male	A/A	LYA/LYA	1	LY*LX	LYA/LYA	A/A	AAYYLLPQ	LL	PQ	YY	LYPA/LYQA	LYPA	LY	10	LYPA	743					1	0	0	0	0	S. haem only	0	0	S.haem+ HIV-	1	936	CAA positive >40pg/ml	S. haematobium positive	no infection	1	464	LYPA/LYQA	YAYA/YAXA	1	1	1	0	1	YAYA/YAXA
HIV negative	M	AAXYLPQ	Normal MBL	>25 years	Male	A/A	LYA/LXA	5	LY*LX	LYA/LXA	A/A	AAXYLLPQ	LL	PQ	XY	LYPA/LXQA	LYPA	LY	9	LYPA	502					0	0	0	3	1	S. mansoni only-	0	0		2	7209	CAA positive >40pg/ml			2	1024	LYPA/LXQA	YAYA/YAXA	1	1			1	YAYA/YAXA
HIV negative	F	AAYLPQ	Normal MBL	<25 years	Female	A/A	LYA/LYA	1	LY*LX	LYA/LYA	A/A	AAYYLLPQ	LL	PQ	YY	LYPA/LYQA	LYPA	LY	10	LYPA	825					5	4	5	0	0	S. haem only	5	0	S.haem+ HIV-	1	310	CAA positive >40pg/ml	S. haematobium positive	light infection	2	3072	LYPA/LYQA	YAYA/YAXA	1	1	1	1	1	YAYA/YAXA
HIV negative	F	AAYLPQ	Normal MBL	>25 years	Female	A/A	LYA/LYA	1	LY*LX	LYA/LYA	A/A	AAYYLLPQ	LL	PQ	YY	LYPA/LYQA	LYPA	LY	10	LYPA	1056					0	2	0	0	0	S. haem only	1	0	S.haem+ HIV-	1	2220	CAA positive >40pg/ml	S. haematobium positive	light infection	2	1824	LYPA/LYQA	YAYA/YAXA	1	1	1	1	1	YAYA/YAXA
HIV negative	F	AAXYLP	Normal MBL	>25 years	Female	A/A	LYA/LXA	5	LY*LX	LYA/LXA	A/A	AAXYLLPP	LL	PP	XY	LYPA/LXPA	LYPA	LY	8	LYPA	1483					0	4	0	0	0	S. haem only	1	0	S.haem+ HIV-	1	82	CAA positive >40pg/ml	S. haematobium positive	light infection	2	816	LYPA/LXPA	YAYA/YAXA	1	1	1	1	1	YAYA/YAXA
HIV positive	F	AAYLQ	Normal MBL	>25 years	Female	A/A	LYA/LYA	1	LY*LX	LYA/LYA	A/A	AAYYLLQQ	LL	QQ	YY	LYQA/LYQA	LYQA	LY	3	LYQA	176	305000	176	1	0	4	0	0	0	0	S. haem only	0	1	S.haem+ HIV+	1	3290	CAA positive >40pg/ml	S. haematobium positive	no infection	2	1696	LYQA/LYQA	YAYA/YAXA	1	1	1	0	1	YAYA/YAXA
HIV negative	F	AAYHP	Normal MBL	>25 years	Female	A/A	HYA/HYA	12	HY	HYA/HYA	A/A	AAYYHHPP	HH	PP	YY	HYPA/HYPA	HYPA	HY	1	HYPA	1356					2	0	0	0	0	S. haem only	1	0	S.haem+ HIV-	1	14	CAA negative <40pg/ml	S. haematobium positive	light infection	2	3712	HYPA/HYPA	YAYA/YAXA	1	1	1	1	1	YAYA/YAXA
HIV negative	F	AAYLPQ	Normal MBL	>25 years	Female	A/A	LYA/LYA	1	LY*LX	LYA/LYA	A/A	AAYYLLPQ	LL	PQ	YY	LYPA/LYQA	LYPA	LY	10	LYPA	1314					0	0	0	0	0	No infection-	0	0	S.haem- HIV-	0	0	CAA negative <40pg/ml	S. haematobium negative	no infection	2	992	LYPA/LYQA	YAYA/YAXA	1	1	0	0	1	YAYA/YAXA
HIV negative	F	AAYLQ	Normal MBL	>25 years	Female	A/A	LYA/LYA	1	LY*LX	LYA/LYA	A/A	AAYYLLQQ	LL	QQ	YY	LYQA/LYQA	LYQA	LY	3	LYQA	1271					0	0	0	0	0	No infection-	0	0	S.haem- HIV-	0	403	CAA positive >40pg/ml	S. haematobium negative	no infection	2	1056	LYQA/LYQA	YAYA/YAXA	1	1	0	0	1	YAYA/YAXA
HIV negative	F	AAYHLPQ	Normal MBL	>25 years	Female	A/A	HYA/LYA	3	HY	HYA/LYA	A/A	AAYYHLPQ	HL	PQ	YY	HYPA/LYQA	HYPA	HY	6	HYPA	660					0	6	2	0	0	S. haem only	3	0	S.haem+ HIV-	1	249	CAA positive >40pg/ml	S. haematobium positive	light infection	2	1584	HYPA/LYQA	YAYA/YAXA	1	1	1	1	1	YAYA/YAXA
HIV negative	F	AAYLQ	Normal MBL	>25 years	Female	A/A	LYA/LYA	1	LY*LX	LYA/LYA	A/A	AAYYLLQQ	LL	QQ	YY	LYQA/LYQA	LYQA	LY	3	LYQA	1746					0	1	0	0	0	S. haem only	0	0	S.haem+ HIV-	1	9329	CAA positive >40pg/ml	S. haematobium positive	no infection	2	4320	LYQA/LYQA	YAYA/YAXA	1	1	1	0	1	YAYA/YAXA
HIV positive	F	AAYLQ	Normal MBL	>25 years	Female	A/A	LYA/LYA	1	LY*LX	LYA/LYA	A/A	AAYYLLQQ	LL	QQ	YY	LYQA/LYQA	LYQA	LY	3	LYQA	145	73750	145	1	0	0	0	0	0	0	No infection-	0	1	S.haem- HIV+	0	17	CAA negative <40pg/ml	S. haematobium negative	no infection	2	4304	LYQA/LYQA	YAYA/YAXA	1	1	0	0	1	YAYA/YAXA
HIV negative	F	AAYLPQ	Normal MBL	>25 years	Female	A/A	LYA/LYA	1	LY*LX	LYA/LYA	A/A	AAYYLLPQ	LL	PQ	YY	LYPA/LYQA	LYPA	LY	10	LYPA	863					13	0	0					0							2	512	LYPA/LYQA	YAYA/YAXA	1	1			1	YAYA/YAXA
HIV negative	F	AAYLPQ	Normal MBL	>25 years	Female	A/A	LYA/LYA	1	LY*LX	LYA/LYA	A/A	AAYYLLPQ	LL	PQ	YY	LYPA/LYQA	LYPA	LY	10	LYPA	870					3	0	0	0	0	S. haem only	1	0	S.haem+ HIV-	1	522	CAA positive >40pg/ml	S. haematobium positive	light infection	2	2192	LYPA/LYQA	YAYA/YAXA	1	1	1	1	1	YAYA/YAXA
HIV negative	F	AAXYLP	Normal MBL	<25 years	Female	A/A	LYA/LXA	5	LY*LX	LYA/LXA	A/A	AAXYLLPP	LL	PP	XY	LYPA/LXPA	LYPA	LY	8	LYPA	1174					77	48	55	0	0	S. haem only	60	0	S.haem+ HIV-	1	27419	CAA positive >40pg/ml	S. haematobium positive	heavy infection	2	1424	LYPA/LXPA	YAYA/YAXA	1	1	1	3	1	YAYA/YAXA
HIV negative	F	ACXYLP	Variant MBL	>25 years	Female	A/O	LYA/LXO	9	LY*LX	LYA/LXO	A/C	ACXYLLPP	LL	PP	XY	LYPA/LXPC	LYPA	LY	21	LYPA	1268					0	2	0	0	0	S. haem only	1	0	S.haem+ HIV-	1	4195	CAA positive >40pg/ml	S. haematobium positive	light infection	1	263	LYPA/LXPC	XAXA/YAYO	2	2	1	1	1	XAXA/YAYO
HIV negative	M	AAXLP	Normal MBL	<25 years	Male	A/A	LXA/LXA	2	LY*LX	LXA/LXA	A/A	AAXXLLPP	LL	PP	XX	LXPA/LXPA	LXPA	LX	4	LXPA	1286					4	1	0	0	0	S. haem only	2	0	S.haem+ HIV-	1	3545	CAA positive >40pg/ml	S. haematobium positive	light infection	2	864	LXPA/LXPA	XAXA/YAYO	1	1	1	1	1	XAXA/YAYO
HIV positive	F	AAXLP	Normal MBL	>25 years	Female	A/A	LXA/LXA	2	LY*LX	LXA/LXA	A/A	AAXXLLPP	LL	PP	XX	LXPA/LXPA	LXPA	LX	4	LXPA	318	41400	318	0	0	0	0	0	2	1	S. mansoni only-	0	1		2	0	CAA negative <40pg/ml			1	352	LXPA/LXPA	XAXA/YAYO	1	1			1	XAXA/YAYO
HIV negative	F	AAXYLPQ	Normal MBL	<25 years	Female	A/A	LYA/LXA	5	LY*LX	LYA/LXA	A/A	AAXYLLPQ	LL	PQ	XY	LYPA/LXQA	LYPA	LY	9	LYPA	616					7	18	0	0	0	S. haem only	8	0	S.haem+ HIV-	1	89	CAA positive >40pg/ml	S. haematobium positive	light infection	1	331	LYPA/LXQA	YAYA/YAXA	1	1	1	1	1	YAYA/YAXA
HIV negative	F	AAYLP	Normal MBL	<25 years	Female	A/A	LYA/LYA	1	LY*LX	LYA/LYA	A/A	AAYYLLPP	LL	PP	YY	LYPA/LYPA	LYPA	LY	2	LYPA	571					0	0	0	0	0	No infection-	0	0	S.haem- HIV-	0	476	CAA positive >40pg/ml	S. haematobium negative	no infection	2	576	LYPA/LYPA	YAYA/YAXA	1	1	0	0	1	YAYA/YAXA
HIV positive	F	ACYLPQ	Variant MBL	>25 years	Female	A/O	LYA/LYO	8	LY*LX	LYA/LYO	A/C	ACYYLLPQ	LL	PQ	YY	LYPA/LYQC	LYPA	LY	18	LYPA	80	5300	80	0	0	1	0	0	0	0	S. haem only	0	1	S.haem+ HIV+	1	0	CAA negative <40pg/ml	S. haematobium positive	no infection	1	480	LYPA/LYQC	XAXA/YAYO	2	2	1	0	1	XAXA/YAYO
HIV positive	F	AAYLPQ	Normal MBL	>25 years	Female	A/A	LYA/LYA	1	LY*LX	LYA/LYA	A/A	AAYYLLPQ	LL	PQ	YY	LYPA/LYQA	LYPA	LY	10	LYPA	636	1650	636	0	1	0	0	0	0	0	No infection-	0	1	S.haem- HIV+	0	0	CAA negative <40pg/ml	S. haematobium negative	no infection	2	1152	LYPA/LYQA	YAYA/YAXA	1	1	0	0	1	YAYA/YAXA
HIV negative	M	AAXYLPQ	Normal MBL	>25 years	Male	A/A	LYA/LXA	5	LY*LX	LYA/LXA	A/A	AAXYLLPQ	LL	PQ	XY	LYPA/LXQA	LYPA	LY	9	LYPA	1159					0	0	0	0	0	No infection-	0	0	S.haem- HIV-	0	147	CAA positive >40pg/ml	S. haematobium negative	no infection	2	848	LYPA/LXQA	YAYA/YAXA	1	1	0	0	1	YAYA/YAXA
HIV negative	F	AAYLP	Normal MBL	>25 years	Female	A/A	LYA/LYA	1	LY*LX	LYA/LYA	A/A	AAYYLLPP	LL	PP	YY	LYPA/LYPA	LYPA	LY	2	LYPA	1787					4	0	0	0	0	S. haem only	2	0	S.haem+ HIV-	1	15031	CAA positive >40pg/ml	S. haematobium positive	light infection	2	1472	LYPA/LYPA	YAYA/YAXA	1	1	1	1	1	YAYA/YAXA
HIV positive	F	ACYLQ	Variant MBL	>25 years	Female	A/O	LYA/LYO	8	LY*LX	LYA/LYO	A/C	ACYYLLQQ	LL	QQ	YY	LYQA/LYQC	LYQA	LY	20	LYQA	367	2960	367	0	1	0	4	0	0	0	S. haem only	1	1	S.haem+ HIV+	1	2792	CAA positive >40pg/ml	S. haematobium positive	light infection	1	121	LYQA/LYQC	XAXA/YAYO	2	2	1	1	1	XAXA/YAYO
HIV positive	F	ACYLPQ	Variant MBL	>25 years	Female	A/O	LYA/LYO	8	LY*LX	LYA/LYO	A/C	ACYYLLPQ	LL	PQ	YY	LYPA/LYQC	LYPA	LY	18	LYPA	284	16720	284	0	0	0	0	0	1	1	S. mansoni only-	0	1		2	0	CAA negative <40pg/ml			2	1024	LYPA/LYQC	XAXA/YAYO	2	2			1	XAXA/YAYO
HIV negative	F	AAYLP	Normal MBL	>25 years	Female	A/A	LYA/LYA	1	LY*LX	LYA/LYA	A/A	AAYYLLPP	LL	PP	YY	LYPA/LYPA	LYPA	LY	2	LYPA	1487					0	0	0	0	0	No infection-	0	0	S.haem- HIV-	0	88	CAA positive >40pg/ml	S. haematobium negative	no infection	2	640	LYPA/LYPA	YAYA/YAXA	1	1	0	0	1	YAYA/YAXA
HIV negative	F	AAXYLPQ	Normal MBL	<25 years	Female	A/A	LYA/LXA	5	LY*LX	LYA/LXA	A/A	AAXYLLPQ	LL	PQ	XY	LYPA/LXQA	LYPA	LY	9	LYPA	663					0	11	4	2	1	Co-infected	5	0		3	4845	CAA positive >40pg/ml			2	608	LYPA/LXQA	YAYA/YAXA	1	1			1	YAYA/YAXA
HIV positive	F	ACYLPQ	Variant MBL	>25 years	Female	A/O	LYA/LYO	8	LY*LX	LYA/LYO	A/C	ACYYLLPQ	LL	PQ	YY	LYPA/LYQC	LYPA	LY	18	LYPA	157	5300	157	0	0	0	0	0	0	0	No infection-	0	1	S.haem- HIV+	0	40890	CAA positive >40pg/ml	S. haematobium negative	no infection	0	20	LYPA/LYQC	XAXA/YAYO	2	2	0	0	0	XAXA/YAYO
HIV negative	F	ACYLPQ	Variant MBL	>25 years	Female	A/O	LYA/LYO	8	LY*LX	LYA/LYO	A/C	ACYYLLPQ	LL	PQ	YY	LYPA/LYQC	LYPA	LY	18	LYPA	820					0	0	0	0	0	No infection-	0	0	S.haem- HIV-	0	1202	CAA positive >40pg/ml	S. haematobium negative	no infection	0	63	LYPA/LYQC	XAXA/YAYO	2	2	0	0	1	XAXA/YAYO
HIV positive	F	CCYLQ	Variant MBL	>25 years	Female	O/O	LYO/LYO	11	LY*LX	LYO/LYO	C/C	CCYYLLQQ	LL	QQ	YY	LYQC/LYQC	LYQC	LY	24	LYQC	315	138250	315	1	0	0	0	0	0	0	No infection-	0	1	S.haem- HIV+	0	0	CAA negative <40pg/ml	S. haematobium negative	no infection	0	20	LYQC/LYQC	XAYO/YOYO	3	2	0	0	0	XAYO/YOYO
HIV negative	F			>25 years	Female																1262					0	0	0	0	0	No infection-	0	0	S.haem- HIV-	0	0	CAA negative <40pg/ml	S. haematobium negative	no infection	2	703					0	0	1
HIV positive	F	ADYHLP	Variant MBL	>25 years	Female	A/O	HYA/LYO	7	HY	HYA/LYO	A/D	ADYYHLPP	HL	PP	YY	HYPD/LYPA	HYPD	HY	12	HYPD	186	6075	186	0	0	0	0	0	0	0	No infection-	0	1	S.haem- HIV+	0	162	CAA positive >40pg/ml	S. haematobium negative	no infection	2	1024	HYPD/LYPA	XAXA/YAYO	2	2	0	0	1	XAXA/YAYO
HIV negative	F	AAYLQ	Normal MBL	>25 years	Female	A/A	LYA/LYA	1	LY*LX	LYA/LYA	A/A	AAYYLLQQ	LL	QQ	YY	LYQA/LYQA	LYQA	LY	3	LYQA	2355					0	0	999					0							1	480	LYQA/LYQA	YAYA/YAXA	1	1			1	YAYA/YAXA
HIV negative	F	AAYLQ	Normal MBL	>25 years	Female	A/A	LYA/LYA	1	LY*LX	LYA/LYA	A/A	AAYYLLQQ	LL	QQ	YY	LYQA/LYQA	LYQA	LY	3	LYQA	818					1	0	10	0	0	S. haem only	4	0	S.haem+ HIV-	1	437	CAA positive >40pg/ml	S. haematobium positive	light infection	2	2960	LYQA/LYQA	YAYA/YAXA	1	1	1	1	1	YAYA/YAXA
HIV positive	F	AAXYLPQ	Normal MBL	>25 years	Female	A/A	LYA/LXA	5	LY*LX	LYA/LXA	A/A	AAXYLLPQ	LL	PQ	XY	LYPA/LXQA	LYPA	LY	9	LYPA	231	103400	231	1	0	0	0	0	8	1	S. mansoni only-	0	1		2	29301	CAA positive >40pg/ml			2	1296	LYPA/LXQA	YAYA/YAXA	1	1			1	YAYA/YAXA
HIV positive	M	AAYLPQ	Normal MBL	>25 years	Male	A/A	LYA/LYA	1	LY*LX	LYA/LYA	A/A	AAYYLLPQ	LL	PQ	YY	LYPA/LYQA	LYPA	LY	10	LYPA	513	378	513	0	1	0	0	0	0	0	No infection-	0	1	S.haem- HIV+	0	104	CAA positive >40pg/ml	S. haematobium negative	no infection	2	1120	LYPA/LYQA	YAYA/YAXA	1	1	0	0	1	YAYA/YAXA
HIV positive	F	AAYHLP	Normal MBL	>25 years	Female	A/A	HYA/HYA	12	HY	HYA/HYA	A/A	AAYYHLPP	HL	PP	YY	HYPA/HYPA	HYPA	HY	1	HYPA	234	114000	234	1	0	0	0	0	0	0	No infection-	0	1	S.haem- HIV+	0	0	CAA negative <40pg/ml	S. haematobium negative	no infection	2	769	HYPA/HYPA	YAYA/YAXA	1	1	0	0	1	YAYA/YAXA
HIV negative	F	AAYHLP	Normal MBL	>25 years	Female	A/A	HYA/HYA	12	HY	HYA/HYA	A/A	AAYYHLPP	HL	PP	YY	HYPA/HYPA	HYPA	HY	1	HYPA	914					0	0	0	0	0	No infection-	0	0	S.haem- HIV-	0	0	CAA negative <40pg/ml	S. haematobium negative	no infection	2	1904	HYPA/HYPA	YAYA/YAXA	1	1	0	0	1	YAYA/YAXA
HIV negative	F	AAYHLPQ	Normal MBL	<25 years	Female	A/A	HYA/LYA	3	HY	HYA/LYA	A/A	AAYYHLPQ	HL	PQ	YY	HYPA/LYQA	HYPA	HY	6	HYPA	1299					10	999	0					0							2	1520	HYPA/LYQA	YAYA/YAXA	1	1			1	YAYA/YAXA
HIV negative	F	AAXLP	Normal MBL	>25 years	Female	A/A	LXA/LXA	2	LY*LX	LXA/LXA	A/A	AAXXLLPP	LL	PP	XX	LXPA/LXPA	LXPA	LX	4	LXPA	763					0	0	0	0	0	No infection-	0	0	S.haem- HIV-	0	0	CAA negative <40pg/ml	S. haematobium negative	no infection	2	1664	LXPA/LXPA	XAXA/YAYO	1	1	0	0	1	XAXA/YAYO
HIV negative	F	CCYLQ	Variant MBL	>25 years	Female	O/O	LYO/LYO	11	LY*LX	LYO/LYO	C/C	CCYYLLQQ	LL	QQ	YY	LYQC/LYQC	LYQC	LY	24	LYQC	1067					0	0	2	0	0	S. haem only	1	0	S.haem+ HIV-	1	2160	CAA positive >40pg/ml	S. haematobium positive	light infection	0	20	LYQC/LYQC	XAYO/YOYO	3	2	1	1	0	XAYO/YOYO
HIV negative	M	ACYLQ	Variant MBL	<25 years	Male	A/O	LYA/LYO	8	LY*LX	LYA/LYO	A/C	ACYYLLQQ	LL	QQ	YY	LYQA/LYQC	LYQA	LY	20	LYQA	423					2	0	0	0	0	S. haem only	1	0	S.haem+ HIV-	1	71	CAA positive >40pg/ml	S. haematobium positive	light infection	2	528	LYQA/LYQC	XAXA/YAYO	2	2	1	1	1	XAXA/YAYO
HIV negative	M	AAYLQ	Normal MBL	>25 years	Male	A/A	LYA/LYA	1	LY*LX	LYA/LYA	A/A	AAYYLLQQ	LL	QQ	YY	LYQA/LYQA	LYQA	LY	3	LYQA	987					0	0	0	0	0	No infection-	0	0	S.haem- HIV-	0	1107	CAA positive >40pg/ml	S. haematobium negative	no infection	2	1584	LYQA/LYQA	YAYA/YAXA	1	1	0	0	1	YAYA/YAXA
HIV negative	F	AAYLPQ	Normal MBL	>25 years	Female	A/A	LYA/LYA	1	LY*LX	LYA/LYA	A/A	AAYYLLPQ	LL	PQ	YY	LYPA/LYQA	LYPA	LY	10	LYPA	1448					0	0	0	0	0	No infection-	0	0	S.haem- HIV-	0	185	CAA positive >40pg/ml	S. haematobium negative	no infection	2	528	LYPA/LYQA	YAYA/YAXA	1	1	0	0	1	YAYA/YAXA
HIV positive	F			>25 years	Female																430	18050	430	0	1	0	0	999					1							2	608							1
HIV positive	F	AAYLQ	Normal MBL	>25 years	Female	A/A	LYA/LYA	1	LY*LX	LYA/LYA	A/A	AAYYLLQQ	LL	QQ	YY	LYQA/LYQA	LYQA	LY	3	LYQA	1222	20	1222	0	1	0	0	6	0	0	S. haem only	2	1	S.haem+ HIV+	1	665	CAA positive >40pg/ml	S. haematobium positive	light infection	2	1856	LYQA/LYQA	YAYA/YAXA	1	1	1	1	1	YAYA/YAXA
HIV positive	F	ACYLPQ	Variant MBL	>25 years	Female	A/O	LYA/LYO	8	LY*LX	LYA/LYO	A/C	ACYYLLPQ	LL	PQ	YY	LYPA/LYQC	LYPA	LY	18	LYPA	397	6520	397	0	1	1	0	0	1	1	Co-infected	0	1		3	10641	CAA positive >40pg/ml			1	448	LYPA/LYQC	XAXA/YAYO	2	2			1	XAXA/YAYO
HIV negative	F	ACYLQ	Variant MBL	>25 years	Female	A/O	LYA/LYO	8	LY*LX	LYA/LYO	A/C	ACYYLLQQ	LL	QQ	YY	LYQA/LYQC	LYQA	LY	20	LYQA	816					0	0	0	5	1	S. mansoni only-	0	0		2	4883	CAA positive >40pg/ml			1	163	LYQA/LYQC	XAXA/YAYO	2	2			1	XAXA/YAYO
HIV negative	M	AAXYLPQ	Normal MBL	>25 years	Male	A/A	LYA/LXA	5	LY*LX	LYA/LXA	A/A	AAXYLLPQ	LL	PQ	XY	LYPA/LXQA	LYPA	LY	10	LYPA	755					0	0	2	0	0	S. haem only	1	0	S.haem+ HIV-	1	831	CAA positive >40pg/ml	S. haematobium positive	light infection	2	1840	LYPA/LXQA	YAYA/YAXA	1	1	1	1	1	YAYA/YAXA
HIV negative	F	AAXYLPQ	Normal MBL	>25 years	Female	A/A	LYA/LXA	5	LY*LX	LYA/LXA	A/A	AAXYLLPQ	LL	PQ	XY	LYPA/LXQA	LYPA	LY	9	LYPA	559					0	0	0	0	0	No infection-	0	0	S.haem- HIV-	0	0	CAA negative <40pg/ml	S. haematobium negative	no infection	1	368	LYPA/LXQA	YAYA/YAXA	1	1	0	0	1	YAYA/YAXA
HIV positive	F	AAYLQ	Normal MBL	>25 years	Female	A/A	LYA/LYA	1	LY*LX	LYA/LYA	A/A	AAYYLLQQ	LL	QQ	YY	LYQA/LYQA	LYQA	LY	3	LYQA	112	113500	112	1	0	10	39	0	0	0	S. haem only	16	1	S.haem+ HIV+	1	1193	CAA positive >40pg/ml	S. haematobium positive	medium infectio	2	2320	LYQA/LYQA	YAYA/YAXA	1	1	1	2	1	YAYA/YAXA
HIV negative	F	AAYHLP	Normal MBL	<25 years	Female	A/A	HYA/HYA	12	HY	HYA/HYA	A/A	AAYYHLPP	HL	PP	YY	HYPA/HYPA	HYPA	HY	1	HYPA	676					8	53	11	0	0	S. haem only	24	0	S.haem+ HIV-	1	10916	CAA positive >40pg/ml	S. haematobium positive	medium infectio	2	3024	HYPA/HYPA	YAYA/YAXA	1	1	1	2	1	YAYA/YAXA
HIV positive	F	AAYLQ	Normal MBL	<25 years	Female	A/A	LYA/LYA	1	LY*LX	LYA/LYA	A/A	AAYYLLQQ	LL	QQ	YY	LYQA/LYQA	LYQA	LY	3	LYQA	979	1283	979	0	1	0	0	0	1	1	S. mansoni only-	0	1		2	10716	CAA positive >40pg/ml			2	2256	LYQA/LYQA	YAYA/YAXA	1	1			1	YAYA/YAXA
HIV negative	F	AAYLPQ	Normal MBL	>25 years	Female	A/A	LYA/LYA	1	LY*LX	LYA/LYA	A/A	AAYYLLPQ	LL	PQ	YY	LYPA/LYQA	LYPA	LY	10	LYPA	1165					0	0	0	0	0	No infection-	0	0	S.haem- HIV-	0	0	CAA negative <40pg/ml	S. haematobium negative	no infection	2	944	LYPA/LYQA	YAYA/YAXA	1	1	0	0	1	YAYA/YAXA
HIV negative	F	AAXYLP	Normal MBL	>25 years	Female	A/A	LYA/LXA	5	LY*LX	LYA/LXA	A/A	AAXYLLPP	LL	PP	XY	LYPA/LXPA	LYPA	LY	8	LYPA	870					0	0	0	0	0	No infection-	0	0	S.haem- HIV-	0	220	CAA positive >40pg/ml	S. haematobium negative	no infection	2	592	LYPA/LXPA	YAYA/YAXA	1	1	0	0	1	YAYA/YAXA
HIV negative	F	ACYLPQ	Variant MBL	<25 years	Female	A/O	LYA/LYO	8	LY*LX	LYA/LYO	A/C	ACYYLLPQ	LL	PQ	YY	LYPA/LYQC	LYPA	LY	18	LYPA	927					0	0	0	0	0	No infection-	0	0	S.haem- HIV+	0	0	CAA negative <40pg/ml	S. haematobium negative	no infection	2	1968	LYPA/LYQC	XAXA/YAYO	2	2	0	0	1	XAXA/YAYO
HIV negative	F	ACXYLPQ	Variant MBL	>25 years	Female	A/O	LYA/LXO	9	LY*LX	LYA/LXO	A/C	ACXYLLPQ	LL	PQ	XY	LYPA/LXQC	LYPA	LY	22	LYPA	589					0	56	58	0	0	S. haem only	38	0	S.haem+ HIV-	1	7222	CAA positive >40pg/ml	S. haematobium positive	medium infectio	1	108	LYPA/LXQC	XAXA/YAYO	2	2	1	2	1	XAXA/YAYO
HIV negative	M	AAYLPQ	Normal MBL	<25 years	Male	A/A	LYA/LYA	1	LY*LX	LYA/LYA	A/A	AAYYLLPQ	LL	PQ	YY	LYPA/LYQA	LYPA	LY	10	LYPA	681					35	27	35	0	0	S. haem only	32	0	S.haem+ HIV-	1	1724	CAA positive >40pg/ml	S. haematobium positive	medium infectio	2	4160	LYPA/LYQA	YAYA/YAXA	1	1	1	2	1	YAYA/YAXA
HIV negative	F	ACYLPQ	Variant MBL	>25 years	Female	A/O	LYA/LYO	8	LY*LX	LYA/LYO	A/C	ACYYLLPQ	LL	PQ	YY	LYPA/LYQC	LYPA	LY	18	LYPA	1081					0	0	0	0	0	No infection-	0	0	S.haem- HIV-	0	675	CAA positive >40pg/ml	S. haematobium negative	no infection	1	153	LYPA/LYQC	XAXA/YAYO	2	2	0	0	1	XAXA/YAYO
HIV negative	F	ACYLPQ	Variant MBL	>25 years	Female	A/O	LYA/LYO	8	LY*LX	LYA/LYO	A/C	ACYYLLPQ	LL	PQ	YY	LYPA/LYQC	LYPA	LY	18	LYPA	1914					0	0	0	0	0	No infection-	1	0	S.haem- HIV-	0	0	CAA negative <40pg/ml	S. haematobium negative	light infection	1	163	LYPA/LYQC	XAXA/YAYO	2	2	0	1	1	XAXA/YAYO
HIV negative	F	ACYLPQ	Variant MBL	>25 years	Female	A/O	LYA/LYO	8	LY*LX	LYA/LYO	A/C	ACYYLLPQ	LL	PQ	YY	LYPA/LYQC	LYPA	LY	18	LYPA	582					5	34	19	3	1	Co-infected	19	0		3	24383	CAA positive >40pg/ml			1	464	LYPA/LYQC	XAXA/YAYO	2	2			1	XAXA/YAYO
HIV positive	F	AAYHLPQ	Normal MBL	>25 years	Female	A/A	HYA/LYA	3	HY	HYA/LYA	A/A	AAYYHLPQ	HL	PQ	YY	HYPA/LYQA	HYPA	HY	6	HYPA	573	380000	573	1	1	0	0	0	0	0	No infection-	0	1	S.haem- HIV+	0	78	CAA positive >40pg/ml	S. haematobium negative	no infection	2	3120	HYPA/LYQA	YAYA/YAXA	1	1	0	0	1	YAYA/YAXA
HIV negative	F	ACYLPQ	Variant MBL	<25 years	Female	A/O	LYA/LYO	8	LY*LX	LYA/LYO	A/C	ACYYLLPQ	LL	PQ	YY	LYPA/LYQC	LYPA	LY	18	LYPA	871					0	0	0	0	0	No infection-	0	0	S.haem- HIV-	0	3450	CAA positive >40pg/ml	S. haematobium negative	no infection	0	40	LYPA/LYQC	XAXA/YAYO	2	2	0	0	1	XAXA/YAYO
HIV positive	M	ACYLPQ	Variant MBL	>25 years	Male	A/O	LYA/LYO	8	LY*LX	LYA/LYO	A/C	ACYYLLPQ	LL	PQ	YY	LYPA/LYQC	LYPA	LY	18	LYPA	73	15280	73	0	0	5	3	2	0	0	S. haem only	3	1	S.haem+ HIV+	1	7411	CAA positive >40pg/ml	S. haematobium positive	light infection	1	161	LYPA/LYQC	XAXA/YAYO	2	2	1	1	1	XAXA/YAYO
HIV negative	F	AAXYLPQ	Normal MBL	<25 years	Female	A/A	LYA/LXA	5	LY*LX	LYA/LXA	A/A	AAXYLLPQ	LL	PQ	XY	LYPA/LXQA	LYPA	LY	9	LYPA	810					23	13	0	0	0	S. haem only	12	0	S.haem+ HIV-	1	2495	CAA positive >40pg/ml	S. haematobium positive	medium infectio	2	4944	LYPA/LXQA	YAYA/YAXA	1	1	1	2	1	YAYA/YAXA
HIV positive	F	AAXYLP	Normal MBL	>25 years	Female	A/A	LYA/LXA	5	LY*LX	LYA/LXA	A/A	AAXYLLPP	LL	PP	XY	LYPA/LXPA	LYPA	LY	8	LYPA	178	317500	178	1	0	0	0	0	0	0	No infection-	0	1	S.haem- HIV+	0	4	CAA negative <40pg/ml	S. haematobium negative	no infection	0	784	LYPA/LXPA	YAYA/YAXA	1	1	0	0	1	YAYA/YAXA
HIV negative	F	AAXYLP	Normal MBL	<25 years	Female	A/A	LYA/LXA	5	LY*LX	LYA/LXA	A/A	AAXYLLPP	LL	PP	XY	LYPA/LXPA	LYPA	LY	8	LYPA	738					21	9	16	0	0	S. haem only	15	0	S.haem+ HIV-	1	25095	CAA positive >40pg/ml	S. haematobium positive	medium infectio	2	1536	LYPA/LXPA	YAYA/YAXA	1	1	1	2	1	YAYA/YAXA
HIV positive	F	ACYLQ	Variant MBL	>25 years	Female	A/O	LYA/LYO	8	LY*LX	LYA/LYO	A/C	ACYYLLQQ	LL	QQ	YY	LYQA/LYQC	LYQA	LY	20	LYQA	472	226000	472	1	1	11	1	999					1							0	80	LYQA/LYQC	XAXA/YAYO	2	2			1	XAXA/YAYO
HIV positive	F	ACYLQ	Variant MBL	>25 years	Female	A/O	LYA/LYO	8	LY*LX	LYA/LYO	A/C	ACYYLLPQ	LL	PQ	YY	LYPA/LYQC	LYPA	LY	18	LYPA	935	74	935	0	1	0	0	0	0	0	No infection-	0	1	S.haem- HIV+	0	343	CAA positive >40pg/ml	S. haematobium negative	no infection	2	656	LYPA/LYQC	XAXA/YAYO	2	2	0	0	1	XAXA/YAYO
HIV positive	F	ACYLPQ	Variant MBL	>25 years	Female	A/O	LYA/LYO	8	LY*LX	LYA/LYO	A/C	ACYYLLPQ	LL	PQ	YY	LYPA/LYQC	LYPA	LY	18	LYPA	442	130750	442	1	1	0	0	0	0	0	No infection-	0	1	S.haem- HIV+	0	1409	CAA positive >40pg/ml	S. haematobium negative	no infection	0	47	LYPA/LYQC	XAXA/YAYO	2	2	0	0	1	XAXA/YAYO
HIV negative	F	AAXYLPQ	Normal MBL	<25 years	Female	A/A	LYA/LXA	5	LY*LX	LYA/LXA	A/A	AAXYLLPQ	LL	PQ	XY	LYPA/LXQA	LYPA	LY	9	LYPA	565					0	0	0	0	0	No infection-	0	0	S.haem- HIV-	0	0	CAA negative <40pg/ml	S. haematobium negative	no infection	2	800	LYPA/LXQA	YAYA/YAXA	1	1	0	0	1	YAYA/YAXA
HIV positive	F	ACYLPQ	Variant MBL	<25 years	Female	A/O	LYA/LYO	8	LY*LX	LYA/LYO	A/C	ACYYLLPQ	LL	PQ	YY	LYPA/LYQC	LYPA	LY	18	LYPA	464	138500	464	1	1	0	0	1	8	1	Co-infected	0	1		3	49620	CAA positive >40pg/ml			1	143	LYPA/LYQC	XAXA/YAYO	2	2			1	XAXA/YAYO
HIV positive	F	AAXYLPQ	Normal MBL	<25 years	Female	A/A	LYA/LXA	5	LY*LX	LYA/LXA	A/A	ACXYLLPQ	LL	PQ	XY	LYPA/LXQA	LYPA	LY	9	LYPA	365	142000	365	1	1	0	0	0	0	0	No infection-	0	1	S.haem- HIV+	0	117	CAA positive >40pg/ml	S. haematobium negative	no infection	2	848	LYPA/LXQA	YAYA/YAXA	1	1	0	0	1	YAYA/YAXA
HIV negative	F	AAYLP	Normal MBL	<25 years	Female	A/A	LYA/LYA	1	LY*LX	LYA/LYA	A/A	AAYYLLPP	LL	PP	YY	LYPA/LYPA	LYPA	LY	2	LYPA	650					2	13	0	0	0	S. haem only	5	0	S.haem+ HIV-	1	15363	CAA positive >40pg/ml	S. haematobium positive	light infection	2	752	LYPA/LYPA	YAYA/YAXA	1	1	1	1	1	YAYA/YAXA
HIV negative	F	AAYLPQ	Normal MBL	<25 years	Female	A/A	LYA/LYA	1	LY*LX	LYA/LYA	A/A	AAYYLLPQ	LL	PQ	YY	LYPA/LYQA	LYPA	LY	10	LYPA	1073					40	46	36	4	1	Co-infected	41	0		3	29853	CAA positive >40pg/ml			2	2496	LYPA/LYQA	YAYA/YAXA	1	1			1	YAYA/YAXA
HIV negative	F	AAXYLPQ	Normal MBL	<25 years	Female	A/A	LYA/LXA	5	LY*LX	LYA/LXA	A/A	AAXYLLPQ	LL	PQ	XY	LYPA/LXQA	LYPA	LY	9	LYPA	940					4	2	9	0	0	S. haem only	6	0	S.haem+ HIV-	1	2423	CAA positive >40pg/ml	S. haematobium positive	light infection	2	3680	LYPA/LXQA	YAYA/YAXA	1	1	1	1	1	YAYA/YAXA
HIV positive	F	ACYHLPQ	Variant MBL	>25 years	Female	A/O	HYA/LYO	8	HY	HYA/LYO	A/C	ACYYHLPQ	LL	PQ	YY	LYPA/LYQC	LYPA	HY	18	HYPA	459	33250	459	0	1	0	0	0	0	0	No infection-	0	1	S.haem- HIV+	0	20	CAA negative <40pg/ml	S. haematobium negative	no infection	1	464	LYPA/LYQC	XAXA/YAYO	2	2	0	0	1	XAXA/YAYO
HIV negative	M	ACYHLPQ	Variant MBL	<25 years	Male	A/O	HYA/LYO	7	HY	HYA/LYO	A/C	ACYYHLPQ	HL	PQ	YY	HYPA/LYQC	HYPA	HY	13	HYPA	650					0	0	0	0	0	No infection-	0	0	S.haem- HIV-	0	1390	CAA positive >40pg/ml	S. haematobium negative	no infection	0	20	HYPA/LYQC	XAXA/YAYO	2	2	0	0	0	XAXA/YAYO
HIV positive	F	ACYLQ	Variant MBL	>25 years	Female	A/O	LYA/LYO	8	LY*LX	LYA/LYO	A/C	ACYYLLQQ	LL	QQ	YY	LYQA/LYQC	LYQA	LY	20	LYQA	422	815	422	0	1	0	0	3	0	0	S. haem only	1	1	S.haem+ HIV+	1	2209	CAA positive >40pg/ml	S. haematobium positive	light infection	1	368	LYQA/LYQC	XAXA/YAYO	2	2	1	1	1	XAXA/YAYO
HIV positive	M	AAYLQ	Normal MBL	>25 years	Male	A/A	LYA/LYA	1	LY*LX	LYA/LYA	A/A	AAYYLLQQ	LL	QQ	YY	LYQA/LYQA	LYQA	LY	3	LYQA	173	885000	173	1	0	0	8	5	0	0	S. haem only	4	1	S.haem+ HIV+	1	935	CAA positive >40pg/ml	S. haematobium positive	light infection	2	2352	LYQA/LYQA	YAYA/YAXA	1	1	1	1	1	YAYA/YAXA
HIV positive	F			>25 years	Female																392	155400	392	1	1	5	0	0	0	0	S. haem only	2	1	S.haem+ HIV+	1	17838	CAA positive >40pg/ml	S. haematobium positive	light infection	2	2224					1	1	1
HIV positive	F			>25 years	Female																390	80250	390	0	1	0	3	0	0	0	S. haem only	1	1	S.haem+ HIV+	1	1080	CAA positive >40pg/ml	S. haematobium positive	light infection	2	1408					1	1	1
HIV negative	F	AAXYLPQ	Normal MBL	<25 years	Female	A/A	LYA/LXA	5	LY*LX	LYA/LXA	A/A	AAXYLLPQ	LL	PQ	XY	LYPA/LXQA	LYPA	LY	9	LYPA	625					9	10	1	0	0	S. haem only	7	0	S.haem+ HIV-	1	8	CAA negative <40pg/ml	S. haematobium positive	light infection	2	1008	LYPA/LXQA	YAYA/YAXA	1	1	1	1	1	YAYA/YAXA
HIV positive	F	ACYLPQ	Variant MBL	<25 years	Female	A/O	LYA/LYO	8	LY*LX	LYA/LYO	A/C	ACYYLLPQ	LL	PQ	YY	LYPA/LYQC	LYPA	LY	18	LYPA	657	438	657	0	1	0	0	3	0	0	S. haem only	1	1	S.haem+ HIV+	1	5424	CAA positive >40pg/ml	S. haematobium positive	light infection	0	20	LYPA/LYQC	XAXA/YAYO	2	2	1	1	0	XAXA/YAYO
HIV negative	F	AAYLPQ	Normal MBL	>25 years	Female	A/A	LYA/LYA	1	LY*LX	LYA/LYA	A/A	AAYYLLPQ	LL	PQ	YY	LYPA/LYQA	LYPA	LY	10	LYPA	1977					0	0	1	0	0	S. haem only	0	0	S.haem+ HIV-	1	59	CAA positive >40pg/ml	S. haematobium positive	no infection	2	1456	LYPA/LYQA	YAYA/YAXA	1	1	1	0	1	YAYA/YAXA
HIV negative	M			<25 years	Male																1094					25	12	74	0	0	S. haem only	37	0	S.haem+ HIV-	1	10874	CAA positive >40pg/ml	S. haematobium positive	medium infectio	1	250					1	2	1
HIV positive	F	AAXYLPQ	Normal MBL	>25 years	Female	A/A	LYA/LXA	5	LY*LX	LYA/LXA	A/A	AAXYLLPQ	LL	PQ	XY	LYPA/LXQA	LYPA	LY	9	LYPA	327	32750	327	0	0	4	0	0	4	1	Co-infected	1	1		3	4254	CAA positive >40pg/ml			1	297	LYPA/LXQA	YAYA/YAXA	1	1			1	YAYA/YAXA
HIV negative	F	AAYLPQ	Normal MBL	<25 years	Female	A/A	LYA/LYA	1	LY*LX	LYA/LYA	A/A	AAYYLLPQ	LL	PQ	YY	LYPA/LYQA	LYPA	LY	10	LYPA	630					7	25	45	0	0	S. haem only	26	0	S.haem+ HIV-	1	28367	CAA positive >40pg/ml	S. haematobium positive	medium infectio	2	3024	LYPA/LYQA	YAYA/YAXA	1	1	1	2	1	YAYA/YAXA
HIV negative	F	AAYHLP	Normal MBL	>25 years	Female	A/A	HYA/LYA	3	HY	HYA/LYA	A/A	AAYYHLPP	HL	PP	YY	HYPA/LYPA	HYPA	HY	5	HYPA	954					3	0	999					0							2	656	HYPA/LYPA	YAYA/YAXA	1	1			1	YAYA/YAXA
HIV negative	F	AAXYLPQ	Normal MBL	<25 years	Female	A/A	LYA/LXA	5	LY*LX	LYA/LXA	A/A	AAXYLLPQ	LL	PQ	XY	LYPA/LXQA	LYPA	LY	9	LYPA	1685					8	0	0	1	1	Co-infected	3	0		3	3551	CAA positive >40pg/ml			2	1600	LYPA/LXQA	YAYA/YAXA	1	1			1	YAYA/YAXA
HIV negative	F	AAXYLPQ	Normal MBL	<25 years	Female	A/A	LYA/LXA	5	LY*LX	LYA/LXA	A/A	AAXYLLPQ	LL	PQ	XY	LYPA/LXQA	LYPA	LY	9	LYPA	1235					47	7	100	0	0	S. haem only	51	0	S.haem+ HIV-	1	33051	CAA positive >40pg/ml	S. haematobium positive	heavy infection	2	2816	LYPA/LXQA	YAYA/YAXA	1	1	1	3	1	YAYA/YAXA
HIV positive	F	ACYLQ	Variant MBL	>25 years	Female	A/O	LYA/LYO	8	LY*LX	LYA/LYO	A/C	ACYYLLQQ	LL	QQ	YY	LYQA/LYQC	LYQA	LY	20	LYQA	555	12700	555	0	1	0	0	8	0	0	S. haem only	2	1	S.haem+ HIV+	1	5618	CAA positive >40pg/ml	S. haematobium positive	light infection	0	20	LYQA/LYQC	XAXA/YAYO	2	2	1	1	0	XAXA/YAYO
HIV positive	M	AAXYLP	Normal MBL	>25 years	Male	A/A	LYA/LXA	5	LY*LX	LYA/LXA	A/A	AAXYLLPP	LL	PP	XY	LYPA/LXPA	LYPA	LY	8	LYPA	208	65500	208	1	0	0	2	1	0	0	S. haem only	1	1	S.haem+ HIV+	1	235	CAA positive >40pg/ml	S. haematobium positive	light infection	2	1376	LYPA/LXPA	YAYA/YAXA	1	1	1	1	1	YAYA/YAXA
HIV negative	M	AAXYLPQ	Normal MBL	<25 years	Male	A/A	LYA/LXA	5	LY*LX	LYA/LXA	A/A	AAXYLLPQ	LL	PQ	XY	LYPA/LXQA	LYPA	LY	9	LYPA	693					4	0	89	0	0	S. haem only	31	0	S.haem+ HIV-	1	6326	CAA positive >40pg/ml	S. haematobium positive	medium infectio	2	1712	LYPA/LXQA	YAYA/YAXA	1	1	1	2	1	YAYA/YAXA
HIV negative	F	AAXYLPQ	Normal MBL	>25 years	Female	A/A	LYA/LXA	5	LY*LX	LYA/LXA	A/A	AAXYLLPQ	LL	PQ	XY	LYPA/LXQA	LYPA	LY	9	LYPA	801					0	0	2	0	0	S. haem only	1	0	S.haem+ HIV-	1	1096	CAA positive >40pg/ml	S. haematobium positive	light infection	0	704	LYPA/LXQA	YAYA/YAXA	1	1	1	1	1	YAYA/YAXA
HIV negative	F	ACXYLPQ	Variant MBL	>25 years	Female	A/O	LYA/LXO	9	LY*LX	LYA/LXO	A/C	ACXYLLPQ	LL	PQ	XY	LYPA/LXQC	LYPA	LY	22	LYPA	879					8	1	9	0	0	S. haem only	6	0	S.haem+ HIV-	1	2038	CAA positive >40pg/ml	S. haematobium positive	light infection	0	34	LYPA/LXQC	XAXA/YAYO	2	2	1	1	1	XAXA/YAYO
HIV negative	F	ACYLPQ	Variant MBL	<25 years	Female	A/O	LYA/LYO	8	LY*LX	LYA/LYO	A/C	ACYYLLPQ	LL	PQ	YY	LYPA/LYQC	LYPA	LY	18	LYPA	661					23	2	8	0	0	S. haem only	11	0	S.haem+ HIV-	1	7720	CAA positive >40pg/ml	S. haematobium positive	medium infectio	1	384	LYPA/LYQC	XAXA/YAYO	2	2	1	2	1	XAXA/YAYO
HIV positive	F	AAXYLP	Normal MBL	>25 years	Female	A/A	LYA/LXA	5	LY*LX	LYA/LXA	A/A	AAXYLLPP	LL	PP	XY	LYPA/LXPA	LYPA	LY	8	LYPA	557	63500	557	1	1	5	0	25	0	0	S. haem only	10	1	S.haem+ HIV+	1	2681	CAA positive >40pg/ml	S. haematobium positive	medium infectio	2	2736	LYPA/LXPA	YAYA/YAXA	1	1	1	2	1	YAYA/YAXA
HIV positive	F	ACXYLPQ	Variant MBL	>25 years	Female	A/O	LYA/LXO	9	LY*LX	LYA/LXO	A/C	ACXYLLPQ	LL	PQ	XY	LYPA/LXQC	LYPA	LY	22	LYPA	1070	1748	1070	0	1	85	97	44	2	1	Co-infected	75	1		3	87690	CAA positive >40pg/ml			1	158	LYPA/LXQC	XAXA/YAYO	2	2			1	XAXA/YAYO
HIV negative	F	AAXYLPQ	Normal MBL	<25 years	Female	A/A	LYA/LXA	5	LY*LX	LYA/LXA	A/A	AAXYLLPQ	LL	PQ	XY	LYPA/LXQA	LYPA	LY	9	LYPA	872					5	0	4					0							2	1648	LYPA/LXQA	YAYA/YAXA	1	1			1	YAYA/YAXA
HIV negative	F	AAXLP	Normal MBL	>25 years	Female	A/A	LXA/LXA	2	LY*LX	LXA/LXA	A/A	AAXXLLPP	LL	PP	XX	LXPA/LXPA	LXPA	LX	4	LXPA	1110					11	14	0	0	0	S. haem only	8	0	S.haem+ HIV-	1	3697	CAA positive >40pg/ml	S. haematobium positive	light infection	2	1904	LXPA/LXPA	XAXA/YAYO	1	1	1	1	1	XAXA/YAYO
HIV positive	F	AAXYLPQ	Normal MBL	>25 years	Female	A/A	LYA/LXA	5	LY*LX	LYA/LXA	A/A	AAXYLLPQ	LL	PQ	XY	LYPA/LXQA	LYPA	LY	9	LYPA	411	272500	411	1	1	2	0	0	0	0	S. haem only	1	1	S.haem+ HIV+	1	13172	CAA positive >40pg/ml	S. haematobium positive	light infection	2	704	LYPA/LXQA	YAYA/YAXA	1	1	1	1	1	YAYA/YAXA
HIV positive	F	AAYLQ	Normal MBL	>25 years	Female	A/A	LYA/LYA	1	LY*LX	LYA/LYA	A/A	AAYYLLQQ	LL	QQ	YY	LYQA/LYQA	LYQA	LY	3	LYQA	763	1490	763	0	1	15	7	10	0	0	S. haem only	11	1	S.haem+ HIV+	1	3618	CAA positive >40pg/ml	S. haematobium positive	medium infectio	2	5632	LYQA/LYQA	YAYA/YAXA	1	1	1	2	1	YAYA/YAXA
HIV positive	F	AAYLPQ	Normal MBL	>25 years	Female	A/A	LYA/LYA	1	LY*LX	LYA/LYA	A/A	AAYYLLPQ	LL	PQ	YY	LYPA/LYQA	LYPA	LY	10	LYPA	666	8075	666	0	1	12	75	999					1							2	1504	LYPA/LYQA	YAYA/YAXA	1	1			1	YAYA/YAXA
HIV negative	F	AAYLPQ	Normal MBL	>25 years	Female	A/A	LYA/LYA	1	LY*LX	LYA/LYA	A/A	AAYYLLPQ	LL	PQ	YY	LYPA/LYQA	LYPA	LY	10	LYPA	1227					18	0	6	0	0	S. haem only	0	0	S.haem+ HIV-	1	6307	CAA positive >40pg/ml	S. haematobium positive	no infection	2	1424	LYPA/LYQA	YAYA/YAXA	1	1	1	0	1	YAYA/YAXA
HIV negative	F	AAYLPQ	Normal MBL	>25 years	Female	A/A	LYA/LYA	1	LY*LX	LYA/LYA	A/A	AAYYLLPQ	LL	PQ	YY	LYPA/LYQA	LYPA	LY	10	LYPA	1359					7	26	8	0	0	S. haem only	14	0	S.haem+ HIV-	1	5408	CAA positive >40pg/ml	S. haematobium positive	medium infectio	2	2336	LYPA/LYQA	YAYA/YAXA	1	1	1	2	1	YAYA/YAXA
HIV negative	M	AAYLPQ	Normal MBL	>25 years	Male	A/A	LYA/LYA	1	LY*LX	LYA/LYA	A/A	AAYYLLPQ	LL	PQ	YY	LYPA/LYQA	LYPA	LY	10	LYPA	498					3	2	8	0	0	S. haem only	4	0	S.haem+ HIV-	1	9419	CAA positive >40pg/ml	S. haematobium positive	light infection	2	944	LYPA/LYQA	YAYA/YAXA	1	1	1	1	1	YAYA/YAXA
HIV negative	M	CCYLQ	Variant MBL	>25 years	Male	O/O	LYO/LYO	11	LY*LX	LYO/LYO	C/C	CCYYLLQQ	LL	QQ	YY	LYQC/LYQC	LYQC	LY	24	LYQC	604					5	10	14	0	0	S. haem only	10	0	S.haem+ HIV-	1	0	CAA negative <40pg/ml	S. haematobium positive	medium infectio	0	20	LYQC/LYQC	XAYO/YOYO	3	2	1	2	0	XAYO/YOYO
HIV negative	F	ACYHLPQ	Variant MBL	>25 years	Female	A/O	HYA/LYO	7	HY	HYA/LYO	A/C	ACYYHLPQ	HL	PQ	YY	HYPA/LYQC	HYPA	HY	13	HYPA	1779					0	1	0	0	0	S. haem only	0	0	S.haem+ HIV-	1	6818	CAA positive >40pg/ml	S. haematobium positive	no infection	0	20	HYPA/LYQC	XAXA/YAYO	2	2	1	0	0	XAXA/YAYO
HIV negative	F	AAYHLPQ	Normal MBL	<25 years	Female	A/A	HYA/LYA	3	HY	HYA/LYA	A/A	AAYYHLPQ	HL	PQ	YY	HYPA/LYQA	HYPA	HY	6	HYPA	1207					2	999	2					0							1	432	HYPA/LYQA	YAYA/YAXA	1	1			1	YAYA/YAXA
HIV negative	F	AAYLPQ	Normal MBL	>25 years	Female	A/A	LYA/LYA	1	LY*LX	LYA/LYA	A/A	AAYYLLPQ	LL	PQ	YY	LYPA/LYQA	LYPA	LY	10	LYPA	489					0	0	0	0	0	No infection-	0	0	S.haem- HIV-	0	0	CAA negative <40pg/ml	S. haematobium negative	no infection	2	2672	LYPA/LYQA	YAYA/YAXA	1	1	0	0	1	YAYA/YAXA
HIV positive	F	ACXYLPQ	Variant MBL	>25 years	Female	A/O	LYA/LXO	9	LY*LX	LYA/LXO	A/C	ACXYLLPQ	LL	PQ	XY	LYPA/LXQC	LYPA	LY	22	LYPA	396	222250	396	1	1	0	0	0	0	0	No infection-	0	1	S.haem- HIV+	0	163	CAA positive >40pg/ml	S. haematobium negative	no infection	0	20	LYPA/LXQC	XAXA/YAYO	2	2	0	0	0	XAXA/YAYO
HIV negative	F	AAYLP	Normal MBL	<25 years	Female	A/A	LYA/LYA	1	LY*LX	LYA/LYA	A/A	AAYYLLPP	LL	PP	YY	LYPA/LYPA	LYPA	LY	2	LYPA	1225					3	2	0	0	0	S. haem only	2	0	S.haem+ HIV-	1	3652	CAA positive >40pg/ml	S. haematobium positive	light infection	2	864	LYPA/LYPA	YAYA/YAXA	1	1	1	1	1	YAYA/YAXA
HIV negative	F	ACYLPQ	Variant MBL	>25 years	Female	A/O	LYA/LYO	8	LY*LX	LYA/LYO	A/C	ACYYLLPQ	LL	PQ	YY	LYPA/LYQC	LYPA	LY	18	LYPA	1366					0	0	0	0	0	No infection-	0	0	S.haem- HIV-	0	249	CAA positive >40pg/ml	S. haematobium negative	no infection	1	105	LYPA/LYQC	XAXA/YAYO	2	2	0	0	1	XAXA/YAYO
HIV negative	F			>25 years	Female																914					58	22	79	0	0	S. haem only	53	0	S.haem+ HIV-	1	6301	CAA positive >40pg/ml	S. haematobium positive	heavy infection	0	87					1	3	1
HIV negative	F	ACYLPQ	Variant MBL	>25 years	Female	A/O	LYA/LYO	8	LY*LX	LYA/LYO	A/C	ACYYLLPQ	LL	PQ	YY	LYPA/LYQC	LYPA	LY	18	LYPA	950					0	0	0	0	0	No infection-	0	0	S.haem- HIV-	0	0	CAA negative <40pg/ml	S. haematobium negative	no infection	2	960	LYPA/LYQC	XAXA/YAYO	2	2	0	0	1	XAXA/YAYO
HIV positive	M	AAYLPQ	Normal MBL	>25 years	Male	A/A	LYA/LYA	1	LY*LX	LYA/LYA	A/A	AAYYLLPQ	LL	PQ	YY	LYPA/LYQA	LYPA	LY	10	LYPA	198	7300	198	0	0	0	0	0	0	0	No infection-	0	1	S.haem- HIV+	0	0	CAA negative <40pg/ml	S. haematobium negative	no infection	2	1312	LYPA/LYQA	YAYA/YAXA	1	1	0	0	1	YAYA/YAXA
HIV positive	F	AAXYLP	Normal MBL	>25 years	Female	A/A	LYA/LXA	5	LY*LX	LYA/LXA	A/A	AAXYLLPP	LL	PP	XY	LYPA/LXPA	LYPA	LY	8	LYPA	356	290000	356	1	1	0	4	5	0	0	S. haem only	3	1	S.haem+ HIV+	1	0	CAA negative <40pg/ml	S. haematobium positive	light infection	2	704	LYPA/LXPA	YAYA/YAXA	1	1	1	1	1	YAYA/YAXA
HIV negative	F	ACYLPQ	Variant MBL	<25 years	Female	A/O	LYA/LYO	8	LY*LX	LYA/LYO	A/C	ACYYLLPQ	LL	PQ	YY	LYPA/LYQC	LYPA	LY	18	LYPA	1320					0	2	8	0	0	S. haem only	3	0	S.haem+ HIV-	1	2539	CAA positive >40pg/ml	S. haematobium positive	light infection	1	109	LYPA/LYQC	XAXA/YAYO	2	2	1	1	1	XAXA/YAYO
HIV negative	F	AAYLQ	Normal MBL	>25 years	Female	A/A	LYA/LYA	1	LY*LX	LYA/LYA	A/A	AAYYLLQQ	LL	QQ	YY	LYQA/LYQA	LYQA	LY	3	LYQA	1586					0	0	27	0	0	S. haem only	9	0	S.haem+ HIV-	1	2258	CAA positive >40pg/ml	S. haematobium positive	light infection	2	1648	LYQA/LYQA	YAYA/YAXA	1	1	1	1	1	YAYA/YAXA
HIV positive	F	AAXYLP	Normal MBL	>25 years	Female	A/A	LYA/LXA	5	LY*LX	LYA/LXA	A/A	AAXYLLPP	LL	PP	XY	LYPA/LXPA	LYPA	LY	8	LYPA	787	127750	787	1	1	0	8	8	0	0	S. haem only	5	1	S.haem+ HIV+	1	918	CAA positive >40pg/ml	S. haematobium positive	light infection	2	3584	LYPA/LXPA	YAYA/YAXA	1	1	1	1	1	YAYA/YAXA
HIV negative	F	CCYLQ	Variant MBL	>25 years	Female	O/O	LYO/LYO	11	LY*LX	LYO/LYO	C/C	CCYYLLQQ	LL	QQ	YY	LYQC/LYQC	LYQC	LY	24	LYQC	2424					0	0	0	0	0	No infection-	0	0	S.haem- HIV-	0	2396	CAA positive >40pg/ml	S. haematobium negative	no infection	0	20	LYQC/LYQC	XAYO/YOYO	3	2	0	0	0	XAYO/YOYO
HIV positive	F	ACXYLPQ	Variant MBL	>25 years	Female	A/O	LYA/LXO	9	LY*LX	LYA/LXO	A/C	ACXYLLPQ	LL	PQ	XY	LYPA/LXQC	LYPA	LY	22	LYPA	342	220750	342	1	0	10	4	6	0	0	S. haem only	5	1	S.haem+ HIV+	1	1371	CAA positive >40pg/ml	S. haematobium positive	light infection	0	20	LYPA/LXQC	XAXA/YAYO	2	2	1	1	0	XAXA/YAYO
HIV positive	F	AAXYLP	Normal MBL	>25 years	Female	A/A	LYA/LXA	5	LY*LX	LYA/LXA	A/A	AAXYLLPP	LL	PP	XY	LYPA/LXPA	LYPA	LY	8	LYPA	605	10275	605	0	1	0	0	0	0	0	No infection-	0	1	S.haem- HIV+	0	740	CAA positive >40pg/ml	S. haematobium negative	no infection	2	880	LYPA/LXPA	YAYA/YAXA	1	1	0	0	1	YAYA/YAXA
HIV positive	F	AAYLPQ	Normal MBL	>25 years	Female	A/A	LYA/LYA	1	LY*LX	LYA/LYA	A/A	AAYYLLPQ	LL	PQ	YY	LYPA/LYQA	LYPA	LY	10	LYPA	37	180000	37	1	0	0	0	7	3	1	Co-infected	2	1		3	9613	CAA positive >40pg/ml			2	2432	LYPA/LYQA	YAYA/YAXA	1	1			1	YAYA/YAXA
HIV positive	F	AAXLP	Normal MBL	<25 years	Female	A/A	LXA/LXA	2	LY*LX	LXA/LXA	A/A	AAXXLLPP	LL	PP	XX	LXPA/LXPA	LXPA	LX	4	LXPA	651	4675	651	0	1	2	0	0	0	0	S. haem only	1	1	S.haem+ HIV+	1	312	CAA positive >40pg/ml	S. haematobium positive	light infection	1	480	LXPA/LXPA	YAYA/YAXA	1	1	1	1	1	YAYA/YAXA
HIV positive	F	ACYLPQ	Variant MBL	<25 years	Female	A/O	LYA/LYO	8	LY*LX	LYA/LYO	A/C	ACYYLLPQ	LL	PQ	YY	LYPA/LYQC	LYPA	LY	18	LYPA	743	12625	743	0	1	5	0	5	0	0	S. haem only	3	1	S.haem+ HIV+	1	2924	CAA positive >40pg/ml	S. haematobium positive	light infection	2	608	LYPA/LYQC	XAXA/YAYO	2	2	1	1	1	XAXA/YAYO
HIV positive	F	AAYLPQ	Normal MBL	<25 years	Female	A/A	LYA/LYA	1	LY*LX	LYA/LYA	A/A	AAYYLLPQ	LL	PQ	YY	LYPA/LYQA	LYPA	LY	10	LYPA	11	27000	11	0	0	3	0	0	0	0	S. haem only	1	1	S.haem+ HIV+	1	8927	CAA positive >40pg/ml	S. haematobium positive	light infection	2	512	LYPA/LYQA	YAYA/YAXA	1	1	1	1	1	YAYA/YAXA
HIV negative	F	AAXYLP	Normal MBL	<25 years	Female	A/A	LYA/LXA	5	LY*LX	LYA/LXA	A/A	AAXYLLPP	LL	PP	XY	LYPA/LXPA	LYPA	LY	8	LYPA	895					15	0	25	0	0	S. haem only	13	0	S.haem+ HIV-	1	12172	CAA positive >40pg/ml	S. haematobium positive	medium infectio	2	2000	LYPA/LXPA	YAYA/YAXA	1	1	1	2	1	YAYA/YAXA
HIV negative	F	AAXYHLP	Normal MBL	>25 years	Female	A/A	HYA/LXA	4	HY	HYA/LXA	A/A	AAXYHLPP	HL	PP	XY	HYPA/LXPA	HYPA	HY	7	HYPA	1687					0	0	0	0	0	No infection-	0	0	S.haem- HIV-	0	0	CAA negative <40pg/ml	S. haematobium negative	no infection	2	720	HYPA/LXPA	YAYA/YAXA	1	1	0	0	1	YAYA/YAXA
HIV positive	F	AAXYLPQ	Normal MBL	>25 years	Female	A/A	LYA/LXA	5	LY*LX	LYA/LXA	A/A	AAXYLLPQ	LL	PQ	XY	LYPA/LXQA	LYPA	LY	9	LYPA	576	2333	576	0	1	76	12	20	0	0	S. haem only	36	1	S.haem+ HIV+	1	4023	CAA positive >40pg/ml	S. haematobium positive	medium infectio	2	752	LYPA/LXQA	YAYA/YAXA	1	1	1	2	1	YAYA/YAXA
HIV negative	F	ACXYLPQ	Variant MBL	<25 years	Female	A/O	LYA/LXO	9	LY*LX	LYA/LXO	A/C	ACXYLLPQ	LL	PQ	XY	LYPA/LXQC	LYPA	LY	22	LYPA	1721					0	0	0	0	0	No infection-	0	0	S.haem- HIV-	0	0	CAA negative <40pg/ml	S. haematobium negative	no infection	1	124	LYPA/LXQC	XAXA/YAYO	2	2	0	0	1	XAXA/YAYO
HIV negative	F	AAYLPQ	Normal MBL	>25 years	Female	A/A	LYA/LYA	1	LY*LX	LYA/LYA	A/A	AAYYLLPQ	LL	PQ	YY	LYPA/LYQA	LYPA	LY	10	LYPA	501					8	10	72	0	0	S. haem only	33	0	S.haem+ HIV-	1	5093	CAA positive >40pg/ml	S. haematobium positive	medium infectio	2	528	LYPA/LYQA	YAYA/YAXA	1	1	1	2	1	YAYA/YAXA
HIV negative	F	AAXYLPQ	Normal MBL	>25 years	Female	A/A	LYA/LXA	5	LY*LX	LYA/LXA	A/A	AAXYLLPQ	LL	PQ	XY	LYPA/LXQA	LYPA	LY	9	LYPA	1477					0	0	0	0	0	No infection-	0	0	S.haem- HIV-	0	0	CAA negative <40pg/ml	S. haematobium negative	no infection	2	3120	LYPA/LXQA	YAYA/YAXA	1	1	0	0	1	YAYA/YAXA
HIV positive	M	AAYLPQ	Normal MBL	>25 years	Male	A/A	LYA/LYA	1	LY*LX	LYA/LYA	A/A	AAYYLLPQ	LL	PQ	YY	LYPA/LYQA	LYPA	LY	10	LYPA	195	73500	195	1	0	45	42	42	0	0	S. haem only	43	1	S.haem+ HIV+	1	0	CAA negative <40pg/ml	S. haematobium positive	medium infectio	2	624	LYPA/LYQA	YAYA/YAXA	1	1	1	2	1	YAYA/YAXA
HIV negative	M	AAYLP	Normal MBL	>25 years	Male	A/A	LYA/LYA	1	LY*LX	LYA/LYA	A/A	AAYYLLPP	LL	PP	YY	LYPA/LYPA	LYPA	LY	2	LYPA	782					0	0	0	0	0	No infection-	2	0	S.haem+ HIV-	0	23194	CAA positive >40pg/ml	S. haematobium negative	light infection	2	2240	LYPA/LYPA	YAYA/YAXA	1	1	0	1	1	YAYA/YAXA
HIV negative	F	AAYLQ	Normal MBL	>25 years	Female	A/A	LYA/LYA	1	LY*LX	LYA/LYA	A/A	AAYYLLQQ	LL	QQ	YY	LYQA/LYQA	LYQA	LY	3	LYQA	1015					0	0	0	0	0	No infection-	0	0	S.haem- HIV-	0	0	CAA negative <40pg/ml	S. haematobium negative	no infection	0	346	LYQA/LYQA	YAYA/YAXA	1	1	0	0	1	YAYA/YAXA
HIV positive	F			>25 years	Female																169	105000	169	1	0	0	0	4	0	0	S. haem only	1	1	S.haem+ HIV+	1	19900	CAA positive >40pg/ml	S. haematobium positive	light infection	2	3840					1	1	1
HIV negative	M	AAYLP	Normal MBL	>25 years	Male	A/A	LYA/LYA	1	LY*LX	LYA/LYA	A/A	AAYYLLPP	LL	PP	YY	LYPA/LYPA	LYPA	LY	2	LYPA	991					0	11	0	0	0	S. haem only	4	0	S.haem+ HIV-	1	0	CAA negative <40pg/ml	S. haematobium positive	light infection	2	976	LYPA/LYPA	YAYA/YAXA	1	1	1	1	1	YAYA/YAXA
HIV positive	M	AAYLPQ	Normal MBL	>25 years	Male	A/A	LYA/LYA	1	LY*LX	LYA/LYA	A/A	AAYYLLPQ	LL	PQ	YY	LYPA/LYQA	LYPA	LY	10	LYPA	657	272500	657	1	1	0	10	2	0	0	S. haem only	4	1	S.haem+ HIV+	1	425	CAA positive >40pg/ml	S. haematobium positive	light infection	2	3424	LYPA/LYQA	YAYA/YAXA	1	1	1	1	1	YAYA/YAXA
HIV positive	M	ACXYLPQ	Variant MBL	>25 years	Male	A/O	LYA/LXO	5	LY*LX	LYA/LXO	A/C	ACXYLLPQ	LL	PQ	XY	LYPA/LXQC	LYPA	LY	22	LYPA	272	192750	272	1	0	31	82	11	0	0	S. haem only	38	1	S.haem+ HIV+	1	1521	CAA positive >40pg/ml	S. haematobium positive	medium infectio	0	20	LYPA/LXQC	XAXA/YAYO	2	2	1	2	0	XAXA/YAYO
HIV positive	F	AAXYLP	Normal MBL	<25 years	Female	A/A	LYA/LXA	5	LY*LX	LYA/LXA	A/A	AAXYLLPP	LL	PP	XY	LYPA/LXPA	LYPA	LY	8	LYPA	693	27500	693	0	1	6	8	4	0	0	S. haem only	6	1	S.haem+ HIV+	1	448	CAA positive >40pg/ml	S. haematobium positive	light infection	2	3696	LYPA/LXPA	YAYA/YAXA	1	1	1	1	1	YAYA/YAXA
HIV negative	F	ACYLPQ	Variant MBL	>25 years	Female	A/O	LYA/LYO	8	LY*LX	LYA/LYO	A/C	ACYYLLPQ	LL	PQ	XY	LYPA/LYQC	LYPA	LY	18	LYPA	869					5	2	0	0	0	S. haem only	2	0	S.haem+ HIV-	1	13235	CAA positive >40pg/ml	S. haematobium positive	light infection	2	704	LYPA/LYQC	XAXA/YAYO	2	2	1	1	1	XAXA/YAYO
HIV negative	F	AAYHLP	Normal MBL	>25 years	Female	A/A	HYA/LYA	3	HY	HYA/LYA	A/A	AAYYHLPP	HL	PP	YY	HYPA/LYPA	HYPA	HY	5	HYPA	1537					10	21	30	0	0	S. haem only	20	0	S.haem+ HIV-	1	2889	CAA positive >40pg/ml	S. haematobium positive	medium infectio	2	2080	HYPA/LYPA	YAYA/YAXA	1	1	1	2	1	YAYA/YAXA
HIV positive	F	AAXLP	Normal MBL	>25 years	Female	A/A	LXA/LXA	2	LY*LX	LXA/LXA	A/A	AAXXLLPP	LL	PP	XX	LXPA/LXPA	LXPA	LX	4	LXPA	220	24950	220	0	0	4	4	6	0	0	S. haem only	5	1	S.haem+ HIV+	1	339	CAA positive >40pg/ml	S. haematobium positive	light infection	2	1024	LXPA/LXPA	XAXA/YAYO	1	1	1	1	1	XAXA/YAYO
HIV positive	M	ACYHLPQ	Variant MBL	>25 years	Male	A/O	LYA/LYO	8	LY*LX	LYA/LYO	A/C	ACYYHLPQ	HL	PQ	YY	LYPA/LYQC	LYPA	LY	18	LYPA	453	181500	453	1	1	12	5	10	0	0	S. haem only	9	1	S.haem+ HIV+	1	11075	CAA positive >40pg/ml	S. haematobium positive	light infection	0	20	LYPA/LYQC	XAXA/YAYO	2	2	1	1	0	XAXA/YAYO
HIV negative	F	ABYLPQ	Variant MBL	>25 years	Female	A/O	LYA/LYO	8	LY*LX	LYA/LYO	A/B	ABYYLLPQ	LL	PQ	YY	LYPA/LYQB	LYPB	LY	17	LYPB	1252					0	0	0	0	0	No infection-	0	0	S.haem- HIV-	0	697	CAA positive >40pg/ml	S. haematobium negative	no infection	1	225	LYPA/LYQB	XAXA/YAYO	2	2	0	0	1	XAXA/YAYO
HIV positive	F	AAYLPQ	Normal MBL	>25 years	Female	A/A	LYA/LYA	1	LY*LX	LYA/LYA	A/A	AAYYLLPQ	LL	PQ	YY	LYPA/LYQA	LYPA	LY	10	LYPA	284	241500	284	1	0	40	13	24	0	0	S. haem only	26	1	S.haem+ HIV+	1	11534	CAA positive >40pg/ml	S. haematobium positive	medium infectio	2	1872	LYPA/LYQA	YAYA/YAXA	1	1	1	2	1	YAYA/YAXA
HIV negative	F	ACYLPQ	Variant MBL	>25 years	Female	A/O	LYA/LYO	8	LY*LX	LYA/LYO	A/C	ACYYLLPQ	LL	PQ	YY	LYPA/LYQC	LYPA	LY	18	LYPA	690					0	0	0	0	0	No infection-	0	0	S.haem- HIV-	0	5934	CAA positive >40pg/ml	S. haematobium negative	no infection	1	139	LYPA/LYQC	XAXA/YAYO	2	2	0	0	1	XAXA/YAYO
HIV positive	M	ACYLQ	Variant MBL	>25 years	Male	A/O	LYA/LYO	8	LY*LX	LYA/LYO	A/C	ACYYLLQQ	LL	QQ	YY	LYQA/LYQC	LYQA	LY	20	LYQA	57	242750	57	1	0	10	18	27	3	1	Co-infected	18	1		3	4598	CAA positive >40pg/ml			1	496	LYQA/LYQC	XAXA/YAYO	2	2			1	XAXA/YAYO
HIV positive	F	ACXYLPQ	Variant MBL	>25 years	Female	A/O	LYA/LXO	9	LY*LX	LYA/LXO	A/C	ACXYLLPQ	LL	PQ	XY	LYPA/LXQC	LYPA	LY	22	LYPA	459	8300	459	0	1	5	6	0	0	0	S. haem only	4	1	S.haem+ HIV+	1	32536	CAA positive >40pg/ml	S. haematobium positive	light infection	0	27	LYPA/LXQC	XAXA/YAYO	2	2	1	1	1	XAXA/YAYO
HIV positive	F	AAYLQ	Normal MBL	>25 years	Female	A/A	LYA/LYA	1	LY*LX	LYA/LYA	A/A	AAYYLLQQ	LL	QQ	YY	LYQA/LYQA	LYQA	LY	3	LYQA	208	239750	208	1	0	4	7	999					1							2	1872	LYQA/LYQA	YAYA/YAXA	1	1			1	YAYA/YAXA
HIV positive	M	AAYLQ	Normal MBL	>25 years	Male	A/A	LYA/LYA	1	LY*LX	LYA/LYA	A/A	AAYYLLQQ	LL	QQ	YY	LYQA/LYQA	LYQA	LY	3	LYQA	229	16500	229	0	0	0	10	0	0	0	S. haem only	3	1	S.haem+ HIV+	1	8716	CAA positive >40pg/ml	S. haematobium positive	light infection	2	3008	LYQA/LYQA	YAYA/YAXA	1	1	1	1	1	YAYA/YAXA
HIV positive	F	AAYHLPQ	Normal MBL	>25 years	Female	A/A	HYA/LYA	3	HY	HYA/LYA	A/A	AAYYHLPQ	HL	PQ	YY	HYPA/LYQA	HYPA	HY	6	HYPA	622	100500	622	1	1	54	5	93	0	0	S. haem only	51	1	S.haem+ HIV+	1	23556	CAA positive >40pg/ml	S. haematobium positive	heavy infection	2	6336	HYPA/LYQA	YAYA/YAXA	1	1	1	3	1	YAYA/YAXA
HIV positive	F	ACXYLPQ	Variant MBL	>25 years	Female	A/O	LYA/LXO	9	LY*LX	LYA/LXO	A/C	ACXYLLPQ	LL	PQ	XY	LYPA/LXQC	LYPA	LY	22	LYPA	400	166750	400	1	1	0	0	0	0	0	No infection-	0	1	S.haem- HIV+	0	251	CAA positive >40pg/ml	S. haematobium negative	no infection	0	83	LYPA/LXQC	XAXA/YAYO	2	2	0	0	1	XAXA/YAYO
HIV positive	F	AAYLPQ	Normal MBL	>25 years	Female	A/A	LYA/LYA	1	LY*LX	LYA/LYA	A/A	AAYYLLPQ	LL	PQ	YY	LYPA/LYQA	LYPA	LY	10	LYPA	436	141000	436	1	1	0	0	0	0	0	No infection-	0	1	S.haem- HIV+	0	1557	CAA positive >40pg/ml	S. haematobium negative	no infection	2	7600	LYPA/LYQA	YAYA/YAXA	1	1	0	0	1	YAYA/YAXA
HIV positive	F	CCYLQ	Variant MBL	>25 years	Female	O/O	LYO/LYO	11	LY*LX	LYO/LYO	C/C	CCYYLLQQ	LL	QQ	YY	LYQC/LYQC	LYQC	LY	24	LYQC	287	342500	287	1	0	2	2	0	1	1	Co-infected	1	1		3	7828	CAA positive >40pg/ml			0	20	LYQC/LYQC	XAYO/YOYO	3	2			0	XAYO/YOYO
HIV negative	M	ACYLPQ	Variant MBL	>25 years	Male	A/O	LYA/LYO	8	LY*LX	LYA/LYO	A/C	ACYYLLPQ	LL	PQ	YY	LYPA/LYQC	LYPA	LY	18	LYPA	761					17	0	2	0	0	S. haem only	6	0	S.haem+ HIV-	1	1896	CAA positive >40pg/ml	S. haematobium positive	light infection	0	20	LYPA/LYQC	XAXA/YAYO	2	2	1	1	0	XAXA/YAYO
HIV positive	M	AAYHLPQ	Normal MBL	>25 years	Male	A/A	HYA/LYA	3	HY	HYA/LYA	A/A	AAYYHLPQ	HL	PQ	YY	HYPA/LYQA	HYPA	HY	6	HYPA	208	262500	208	1	0	0	0	0	0	0	No infection-	0	1	S.haem- HIV+	0	27	CAA negative <40pg/ml	S. haematobium negative	no infection	2	656	HYPA/LYQA	YAYA/YAXA	1	1	0	0	1	YAYA/YAXA
HIV positive	M	AAXYLPQ	Normal MBL	>25 years	Male	A/A	LYA/LXA	5	LY*LX	LYA/LXA	A/A	AAXYLLPQ	LL	PQ	XY	LYPA/LXQA	LYPA	LY	9	LYPA	388	157500	388	1	1	0	4	0	0	0	S. haem only	1	1	S.haem+ HIV+	1	4912	CAA positive >40pg/ml	S. haematobium positive	light infection	2	1840	LYPA/LXQA	YAYA/YAXA	1	1	1	1	1	YAYA/YAXA
HIV negative	F	ACYLQ	Variant MBL	>25 years	Female	A/O	LYA/LYO	8	LY*LX	LYA/LYO	A/C	ACYYLLQQ	LL	QQ	YY	LYQA/LYQC	LYQA	LY	20	LYQA	1268					0	0	0	0	0	No infection-	0	0	S.haem- HIV-	0	27	CAA negative <40pg/ml	S. haematobium negative	no infection	2	736	LYQA/LYQC	XAXA/YAYO	2	2	0	0	1	XAXA/YAYO
HIV negative	F	ACYLPQ	Variant MBL	>25 years	Female	A/O	LYA/LYO	8	LY*LX	LYA/LYO	A/C	ACYYLLPQ	LL	PQ	YY	LYPA/LYQC	LYPA	LY	18	LYPA	775					0	0	0	0	0	No infection-	0	0	S.haem- HIV-	0	162	CAA positive >40pg/ml	S. haematobium negative	no infection	0	20	LYPA/LYQC	XAXA/YAYO	2	2	0	0	0	XAXA/YAYO
HIV positive	F	AAYLP	Normal MBL	>25 years	Female	A/A	LYA/LYA	1	LY*LX	LYA/LYA	A/A	AAYYLLPP	LL	PP	YY	LYPA/LYQA	LYPA	LY	10	LYPA	379	43250	379	0	1	15	35	35	1	1	Co-infected	29	1		3	29219	CAA positive >40pg/ml			2	4928	LYPA/LYQA	YAYA/YAXA	1	1			1	YAYA/YAXA
HIV negative	F	ACYHLPQ	Variant MBL	>25 years	Female	A/O	HYA/LYO	7	HY	HYA/LYO	A/C	ACYYHLPQ	HL	PQ	YY	HYPA/LYQC	HYPA	HY	13	HYPA	1380					0	0	0	0	0	No infection-	0	0	S.haem- HIV-	0	0	CAA negative <40pg/ml	S. haematobium negative	no infection	2	2160	HYPA/LYQC	XAXA/YAYO	2	2	0	0	1	XAXA/YAYO
HIV negative	M	AAYLPQ	Normal MBL	>25 years	Male	A/A	LYA/LYA	1	LY*LX	LYA/LYA	A/A	AAYYLLPQ	LL	PQ	YY	LYPA/LYQA	LYPA	LY	10	LYPA	513					5	60	27	0	0	S. haem only	31	0	S.haem+ HIV-	1	30876	CAA positive >40pg/ml	S. haematobium positive	medium infectio	2	2800	LYPA/LYQA	YAYA/YAXA	1	1	1	2	1	YAYA/YAXA
HIV negative	M	AAYLQ	Normal MBL	>25 years	Male	A/A	LYA/LYA	1	LY*LX	LYA/LYA	A/A	AAYYLLQQ	LL	QQ	YY	LYQA/LYQA	LYQA	LY	3	LYQA	914					0	0	0	0	0	No infection-	0	0	S.haem- HIV-	0	5595	CAA positive >40pg/ml	S. haematobium negative	no infection	1	416	LYQA/LYQA	YAYA/YAXA	1	1	0	0	1	YAYA/YAXA
HIV negative	F	AAXYLP	Normal MBL	>25 years	Female	A/A	LYA/LXA	5	LY*LX	LYA/LXA	A/A	AAXYLLPP	LL	PP	XY	LYPA/LXPA	LYPA	LY	8	LYPA	895					23	0	64	0	0	S. haem only	29	0	S.haem- HIV+	1	24031	CAA positive >40pg/ml	S. haematobium positive	medium infectio	2	1680	LYPA/LXPA	YAYA/YAXA	1	1	1	2	1	YAYA/YAXA
HIV positive	M	AAYLPQ	Normal MBL	>25 years	Male	A/A	LYA/LYA	1	LY*LX	LYA/LYA	A/A	AAYYLLPQ	LL	PQ	YY	LYPA/LYQA	LYPA	LY	10	LYPA	147	390000	147	1	0	14	37	5	0	0	S. haem only	19	1	S.haem+ HIV+	1	19519	CAA positive >40pg/ml	S. haematobium positive	medium infectio	2	1648	LYPA/LYQA	YAYA/YAXA	1	1	1	2	1	YAYA/YAXA
HIV negative	M	AAYHLPQ	Normal MBL	>25 years	Male	A/A	HYA/LYA	3	HY	HYA/LYA	A/A	AAYYHLPQ	HL	PQ	YY	HYPA/LYQA	HYPA	HY	6	HYPA	1382					0	0	0	0	0	No infection-	0	0	S.haem- HIV-	0	81	CAA positive >40pg/ml	S. haematobium negative	no infection	2	1200	HYPA/LYQA	YAYA/YAXA	1	1	0	0	1	YAYA/YAXA
HIV negative	M	AAXYHLP	Normal MBL	>25 years	Male	A/A	HYA/LXA	4	HY	HYA/LXA	A/A	AAXYHLPP	HL	PP	XY	HYPA/LXPA	HYPA	HY	7	HYPA	633					0	0	0	0	0	No infection-	0	0	S.haem- HIV-	0	63	CAA positive >40pg/ml	S. haematobium negative	no infection	2	2720	HYPA/LXPA	YAYA/YAXA	1	1	0	0	1	YAYA/YAXA
HIV positive	F	AAYLQ	Normal MBL	<25 years	Female	A/A	LYA/LYA	1	LY*LX	LYA/LYA	A/A	AAYYLLQQ	LL	QQ	YY	LYQA/LYQA	LYQA	LY	3	LYQA	520	19900	520	0	1	3	0	11	4	1	Co-infected	5	1		3	2611	CAA positive >40pg/ml			2	6240	LYQA/LYQA	YAYA/YAXA	1	1			1	YAYA/YAXA
HIV negative	F	AAYLQ	Normal MBL	>25 years	Female	A/A	LYA/LYA	1	LY*LX	LYA/LYA	A/A	AAYYLLQQ	LL	QQ	YY	LYQA/LYQA	LYQA	LY	3	LYQA	604					9	5	1	0	0	S. haem only	5	0	S.haem+ HIV-	1	11618	CAA positive >40pg/ml	S. haematobium positive	light infection	2	512	LYQA/LYQA	YAYA/YAXA	1	1	1	1	1	YAYA/YAXA
HIV positive	F	AAYLPQ	Normal MBL	>25 years	Female	A/A	LYA/LYA	1	LY*LX	LYA/LYA	A/A	AAYYLLPQ	LL	PQ	YY	LYPA/LYQA	LYPA	LY	10	LYPA	236	5850	236	0	0	0	11	8	0	0	S. haem only	6	1	S.haem+ HIV+	1	78	CAA positive >40pg/ml	S. haematobium positive	light infection	2	3024	LYPA/LYQA	YAYA/YAXA	1	1	1	1	1	YAYA/YAXA
HIV positive	F	ACYHLPQ	Variant MBL	<25 years	Female	A/O	HYA/LYO	7	HY	HYA/LYO	A/C	ACYYHLPQ	HL	PQ	YY	HYPA/LYQC	HYPA	HY	13	HYPA	607	490	607	0	1	0	0	0	0	0	No infection-	0	1	S.haem- HIV+	0	27	CAA negative <40pg/ml	S. haematobium negative	no infection	1	240	HYPA/LYQC	XAXA/YAYO	2	2	0	0	1	XAXA/YAYO
HIV positive	F	ACYHLPQ	Variant MBL	>25 years	Female	A/O	HYA/LYO	7	HY	HYA/LYO	A/C	ACYYHLPQ	HL	PQ	YY	HYPA/LYQC	HYPA	HY	13	HYPA	466	52000	466	0	1	0	0	0	0	0	No infection-	0	1	S.haem- HIV+	0	39	CAA negative <40pg/ml	S. haematobium negative	no infection	1	352	HYPA/LYQC	XAXA/YAYO	2	2	0	0	1	XAXA/YAYO
HIV negative	F	ACXYLPQ	Variant MBL	>25 years	Female	A/O	LYA/LXO	9	LY*LX	LYA/LXO	A/C	ACXYLLPQ	LL	PQ	XY	LYPA/LXQC	LYPA	LY	22	LYPA	712					0	0	0	0	0	No infection-	0	0	S.haem- HIV-	0	0	CAA negative <40pg/ml	S. haematobium negative	no infection	0	40	LYPA/LXQC	XAXA/YAYO	2	2	0	0	1	XAXA/YAYO
HIV positive	F	AAYLPQ	Normal MBL	>25 years	Female	A/A	LYA/LYA	1	LY*LX	LYA/LYA	A/A	AAYYLLPQ	LL	PQ	YY	LYPA/LYQA	LYPA	LY	10	LYPA	569	23000	569	0	1	7	11	15	1	1	Co-infected	11	1		3	19927	CAA positive >40pg/ml			2	2096	LYPA/LYQA	YAYA/YAXA	1	1			1	YAYA/YAXA
HIV negative	F	ACXYLPQ	Variant MBL	>25 years	Female	A/O	LYA/LXO	9	LY*LX	LYA/LXO	A/C	ACXYLLPQ	LL	PQ	XY	LYPA/LXQC	LYPA	LY	22	LYPA	856					0	1	2	0	0	S. haem only	1	0	S.haem+ HIV-	1	8526	CAA positive >40pg/ml	S. haematobium positive	light infection	0	34	LYPA/LXQC	XAXA/YAYO	2	2	1	1	1	XAXA/YAYO
HIV positive	F	ACXYLPQ	Variant MBL	>25 years	Female	A/O	LYA/LXO	9	LY*LX	LYA/LXO	A/C	ACXYLLPQ	LL	PQ	XY	LYPA/LXQC	LYPA	LY	22	LYPA	355	78500	355	1	1	9	15	6	0	0	S. haem only	10	1	S.haem+ HIV+	1	8080	CAA positive >40pg/ml	S. haematobium positive	medium infectio	0	26	LYPA/LXQC	XAXA/YAYO	2	2	1	2	1	XAXA/YAYO
HIV positive	M	AAXYLP	Normal MBL	>25 years	Male	A/A	LYA/LXA	5	LY*LX	LYA/LXA	A/A	AAXYLLPP	LL	PP	XY	LYPA/LXPA	LYPA	LY	8	LYPA	763	38400	763	0	1	28	50	14	10	1	Co-infected	31	1		3	89610	CAA positive >40pg/ml			2	688	LYPA/LXPA	YAYA/YAXA	1	1			1	YAYA/YAXA
HIV negative	F	ACYLPQ	Variant MBL	>25 years	Female	A/O	LYA/LYO	8	LY*LX	LYA/LYO	A/C	ACYYLLPQ	LL	PQ	YY	LYPA/LYQC	LYPA	LY	18	LYPA	856					15	2	5	0	0	S. haem only	7	0	S.haem+ HIV-	1	6499	CAA positive >40pg/ml	S. haematobium positive	light infection	2	608	LYPA/LYQC	XAXA/YAYO	2	2	1	1	1	XAXA/YAYO
HIV positive	M	ACYLPQ	Variant MBL	>25 years	Male	A/O	LYA/LYO	8	LY*LX	LYA/LYO	A/C	ACYYLLPQ	LL	PQ	YY	LYPA/LYQC	LYPA	LY	18	LYPA	359	330500	359	1	1	100	10	21	0	0	S. haem only	16	1	S.haem+ HIV+	1	17279	CAA positive >40pg/ml	S. haematobium positive	medium infectio	1	146	LYPA/LYQC	XAXA/YAYO	2	2	1	2	1	XAXA/YAYO
HIV positive	F	AAYLP	Normal MBL	>25 years	Female	A/A	LYA/LYA	1	LY*LX	LYA/LYA	A/A	AAYYLLPP	LL	PP	YY	LYPA/LYPA	LYPA	LY	2	LYPA	254	19700	254	0	0	31	4	11	0	0	S. haem only	15	1	S.haem+ HIV+	1	47610	CAA positive >40pg/ml	S. haematobium positive	medium infectio	2	2912	LYPA/LYPA	YAYA/YAXA	1	1	1	2	1	YAYA/YAXA
HIV negative	F	AAXYLPQ	Normal MBL	>25 years	Female	A/A	LYA/LXA	5	LY*LX	LYA/LXA	A/A	AAXYLLPQ	LL	PQ	XY	LYPA/LXQA	LYPA	LY	9	LYPA	713					0	0	0	0	0	No infection-	0	0	S.haem- HIV-	0	0	CAA negative <40pg/ml	S. haematobium negative	no infection	2	1264	LYPA/LXQA	YAYA/YAXA	1	1	0	0	1	YAYA/YAXA
HIV positive	F	AAYLQ	Normal MBL	>25 years	Female	A/A	LYA/LYA	1	LY*LX	LYA/LYA	A/A	AAYYLLQQ	LL	QQ	YY	LYQA/LYQA	LYQA	LY	3	LYQA	49	620000	49	1	0	1	2	38	3	1	Co-infected	14	1		3	18002	CAA positive >40pg/ml			2	2528	LYQA/LYQA	YAYA/YAXA	1	1			1	YAYA/YAXA
HIV positive	F	AAXYLPQ	Normal MBL	>25 years	Female	A/A	LYA/LXA	5	LY*LX	LYA/LXA	A/A	AAXYLLPQ	LL	PQ	XY	LYPA/LXQA	LYPA	LY	9	LYPA	569	35000	569	0	1	0	1	2	0	0	S. haem only	2	1	S.haem+ HIV+	1	8943	CAA positive >40pg/ml	S. haematobium positive	light infection	2	2608	LYPA/LXQA	YAYA/YAXA	1	1	1	1	1	YAYA/YAXA
HIV positive	F	ACXYLPQ	Variant MBL	>25 years	Female	A/O	LYA/LXO	9	LY*LX	LYA/LXO	A/C	ACXYLLPQ	LL	PQ	XY	LYPA/LXQC	LYPA	LY	22	LYPA	471	15350	471	0	1	0	1	0	0	0	S. haem only	0	1	S.haem+ HIV+	1	13379	CAA positive >40pg/ml	S. haematobium positive	no infection	0	87	LYPA/LXQC	XAXA/YAYO	2	2	1	0	1	XAXA/YAYO
HIV positive	F	AAYLQ	Normal MBL	>25 years	Female	A/A	LYA/LYA	1	LY*LX	LYA/LYA	A/A	AAYYLLQQ	LL	QQ	YY	LYQA/LYQA	LYQA	LY	3	LYQA	435	44000	435	0	1	0	0	12	0	0	S. haem only	4	1	S.haem+ HIV+	1	351	CAA positive >40pg/ml	S. haematobium positive	light infection	2	2752	LYQA/LYQA	YAYA/YAXA	1	1	1	1	1	YAYA/YAXA
HIV negative	F	AAYHLPQ	Normal MBL	>25 years	Female	A/A	HYA/LYA	3	HY	HYA/LYA	A/A	AAYYHLPQ	HL	PQ	YY	HYPA/LYQA	HYPA	HY	6	HYPA	870					0	0	0	0	0	No infection-	0	0	S.haem- HIV-	0	2388	CAA positive >40pg/ml	S. haematobium negative	no infection	2	1264	HYPA/LYQA	YAYA/YAXA	1	1	0	0	1	YAYA/YAXA
HIV positive	F			>25 years	Female																237	470500	237	1	0	10	0	0	0	0	S. haem only	3	1	S.haem+ HIV+	1	10166	CAA positive >40pg/ml	S. haematobium positive	light infection	1	107					1	1	1
HIV positive	M	AAYLQ	Normal MBL	>25 years	Male	A/A	LYA/LYA	1	LY*LX	LYA/LYA	A/A	AAYYLLQQ	LL	QQ	YY	LYQA/LYQA	LYQA	LY	3	LYQA	363	148000	363	1	1	8	24	45	0	0	S. haem only	26	1	S.haem+ HIV+	1	367	CAA positive >40pg/ml	S. haematobium positive	medium infectio	2	3936	LYQA/LYQA	YAYA/YAXA	1	1	1	2	1	YAYA/YAXA
HIV positive	M	AAXYLPQ	Normal MBL	>25 years	Male	A/A	LYA/LXA	5	LY*LX	LYA/LXA	A/A	AAXYLLPQ	LL	PQ	XY	LYPA/LXQA	LYPA	LY	9	LYPA	352	27650	352	0	1	0	0	0					1							2	944	LYPA/LXQA	YAYA/YAXA	1	1			1	YAYA/YAXA
HIV positive	M	AAXYLP	Normal MBL	>25 years	Male	A/A	LYA/LXA	5	LY*LX	LYA/LXA	A/A	AAXYLLPP	LL	PP	XY	LYPA/LXPA	LYPA	LY	8	LYPA	482	74500	482	1	1	20	11	3	7	1	Co-infected	11	1		3	22460	CAA positive >40pg/ml			2	528	LYPA/LXPA	YAYA/YAXA	1	1			1	YAYA/YAXA
HIV positive	M	CCYLQ	Variant MBL	>25 years	Male	O/O	LYO/LYO	11	LY*LX	LYO/LYO	C/C	CCYYLLQQ	LL	QQ	YY	LYQC/LYQC	LYQC	LY	24	LYQC	87	184500	87	1	0	0	0	0	0	0	No infection-	0	1	S.haem- HIV+	0	287	CAA positive >40pg/ml	S. haematobium negative	no infection	0	20	LYQC/LYQC	XAYO/YOYO	3	2	0	0	0	XAYO/YOYO
HIV positive	F	AAYLPQ	Normal MBL	>25 years	Female	A/A	LYA/LYA	1	LY*LX	LYA/LYA	A/A	AAYYLLPQ	LL	PQ	YY	LYPA/LYQA	LYPA	LY	10	LYPA	535	50	535	0	1	0	1	2	0	0	S. haem only	1	1	S.haem+ HIV+	1	413	CAA positive >40pg/ml	S. haematobium positive	light infection	2	3232	LYPA/LYQA	YAYA/YAXA	1	1	1	1	1	YAYA/YAXA
HIV positive	F	AAYLQ	Normal MBL	>25 years	Female	A/A	LYA/LYA	1	LY*LX	LYA/LYA	A/A	AAYYLLQQ	LL	QQ	YY	LYQA/LYQA	LYQA	LY	3	LYQA	511	76000	511	1	1	8	34	11	0	0	S. haem only	24	1	S.haem+ HIV+	1	32077	CAA positive >40pg/ml	S. haematobium positive	medium infectio	2	1824	LYQA/LYQA	YAYA/YAXA	1	1	1	2	1	YAYA/YAXA
HIV positive	F	ACYLPQ	Variant MBL	>25 years	Female	A/O	LYA/LYO	8	LY*LX	LYA/LYO	A/C	ACYYLLPQ	LL	PQ	YY	LYPA/LYQC	LYPA	LY	18	LYPA	387	31000	387	0	1	0	0	0	0	0	No infection-	0	1	S.haem- HIV+	0	0	CAA negative <40pg/ml	S. haematobium negative	no infection	0	20	LYPA/LYQC	XAXA/YAYO	2	2	0	0	0	XAXA/YAYO
HIV positive	F	AAYLQ	Normal MBL	>25 years	Female	A/A	LYA/LYA	1	LY*LX	LYA/LYA	A/A	AAYYLLQQ	LL	QQ	YY	LYQA/LYQA	LYQA	LY	3	LYQA	613	9275	613	0	1	0	0	0	0	0	No infection-	0	1	S.haem- HIV+	0	3	CAA negative <40pg/ml	S. haematobium negative	no infection	2	800	LYQA/LYQA	YAYA/YAXA	1	1	0	0	1	YAYA/YAXA
HIV positive	F	ACYLQ	Variant MBL	>25 years	Female	A/O	LYA/LYO	8	LY*LX	LYA/LYO	A/C	ACYYLLQQ	LL	QQ	YY	LYQA/LYQC	LYQA	LY	20	LYQA	52	1000000	52	1	0	0	0	0	0	0	No infection-	0	1	S.haem- HIV+	0	324	CAA positive >40pg/ml	S. haematobium negative	no infection	0	20	LYQA/LYQC	XAXA/YAYO	2	2	0	0	0	XAXA/YAYO
HIV positive	F	ACXYLPQ	Variant MBL	>25 years	Female	A/O	LYA/LXO	9	LY*LX	LYA/LXO	A/C	ACXYLLPQ	LL	PQ	XY	LYPA/LXQC	LYPA	LY	22	LYPA	566	267500	566	1	1	0	0	0	0	0	No infection-	0	1	S.haem- HIV+	0	7	CAA negative <40pg/ml	S. haematobium negative	no infection	0	20	LYPA/LXQC	XAXA/YAYO	2	2	0	0	0	XAXA/YAYO
HIV positive	F	AAYHLP	Normal MBL	>25 years	Female	A/A	HYA/LYA	3	HY	HYA/LYA	A/A	AAYYHLPP	HL	PP	YY	HYPA/LYQA	HYPA	HY	6	HYPA	323	375000	323	1	0	1	14	45	0	0	S. haem only	30	1	S.haem+ HIV+	1	15216	CAA positive >40pg/ml	S. haematobium positive	medium infectio	2	2080	HYPA/LYQA	YAYA/YAXA	1	1	1	2	1	YAYA/YAXA
HIV positive	F	ACXYLPQ	Variant MBL	>25 years	Female	A/O	LYA/LXO	9	LY*LX	LYA/LXO	A/C	ACXYLLPQ	LL	PQ	XY	LYPA/LXQC	LYPA	LY	22	LYPA	786	35750	786	0	1	3	0	999					1				CAA positive >40pg/ml			0	20	LYPA/LXQC	XAXA/YAYO	2	2			0	XAXA/YAYO
HIV positive	F	AAYLPQ	Normal MBL	>25 years	Female	A/A	LYA/LYA	1	LY*LX	LYA/LYA	A/A	AAYYLLPQ	LL	PQ	YY	LYPA/LYQA	LYPA	LY	10	LYPA	254	215750	254	1	0	0	13	0	15	1	Co-infected	4	1		3	26400	CAA positive >40pg/ml			1	200	LYPA/LYQA	YAYA/YAXA	1	1			1	YAYA/YAXA
HIV positive	F	AAXYLPQ	Normal MBL	>25 years	Female	A/A	LYA/LXA	5	LY*LX	LYA/LXA	A/A	AAXYLLPQ	LL	PQ	XY	LYPA/LXQA	LYPA	LY	9	LYPA	79	262500	79	1	0	0	0	8	0	0	S. haem only	3	1	S.haem+ HIV+	1	2029	CAA positive >40pg/ml	S. haematobium positive	light infection	1	368	LYPA/LXQA	YAYA/YAXA	1	1	1	1	1	YAYA/YAXA
HIV positive	F	AAYHLPQ	Normal MBL	>25 years	Female	A/A	HYA/LYA	3	HY	HYA/LYA	A/A	AAYYHLPQ	HL	PQ	YY	HYPA/LYQA	HYPA	HY	6	HYPA	304	292500	304	1	0	0	0	0	0	0	No infection-	0	1	S.haem- HIV+	0	384	CAA positive >40pg/ml	S. haematobium negative	no infection	2	1664	HYPA/LYQA	YAYA/YAXA	1	1	0	0	1	YAYA/YAXA
HIV positive	F	AAYLPQ	Normal MBL	<25 years	Female	A/A	LYA/LYA	1	LY*LX	LYA/LYA	A/A	AAYYLLPQ	LL	PQ	YY	LYPA/LYQA	LYPA	LY	10	LYPA	530	168500	530	1	1	0	1	0	0	0	S. haem only	1	1	S.haem+ HIV+	1	689	CAA positive >40pg/ml	S. haematobium positive	light infection	2	1296	LYPA/LYQA	YAYA/YAXA	1	1	1	1	1	YAYA/YAXA
HIV positive	F	ACYLQ	Variant MBL	>25 years	Female	A/O	LYA/LYO	8	LY*LX	LYA/LYO	A/C	ACYYLLQQ	LL	QQ	YY	LYQA/LYQC	LYQA	LY	20	LYQA	121	305000	121	1	0	0	100	17					1							0	57	LYQA/LYQC	XAXA/YAYO	2	2			1	XAXA/YAYO
HIV positive	F	ACYLQ	Variant MBL	>25 years	Female	A/O	LYA/LYO	8	LY*LX	LYA/LYO	A/C	ACYYLLQQ	LL	QQ	YY	LYQA/LYQC	LYQA	LY	20	LYQA	287	211000	287	1	0	0	2	0	1	1	Co-infected	1	1		3	3572	CAA positive >40pg/ml			1	112	LYQA/LYQC	XAXA/YAYO	2	2			1	XAXA/YAYO
HIV positive	F	AAXYHLP	Normal MBL	>25 years	Female	A/A	HYA/LXA	4	HY	HYA/LXA	A/A	AAXYHLPP	HL	PP	XY	HYPA/LXPA	HYPA	HY	7	HYPA	466	6700	466	0	1	31	6	36	0	0	S. haem only	24	1	S.haem+ HIV+	1	11017	CAA positive >40pg/ml	S. haematobium positive	medium infectio	2	688	HYPA/LXPA	YAYA/YAXA	1	1	1	2	1	YAYA/YAXA
HIV positive	F	AAXLP	Normal MBL	>25 years	Female	A/A	LXA/LXA	2	LY*LX	LXA/LXA	A/A	AAXXLLPP	LL	PP	XX	LXPA/LXPA	LXPA	LX	4	LXPA	410	89250	410	1	1	21	6	21	11	1	Co-infected	16	1		3	29346	CAA positive >40pg/ml			2	848	LXPA/LXPA	YAYA/YAXA	1	1			1	YAYA/YAXA
HIV positive	F	ACYLPQ	Variant MBL	>25 years	Female	A/O	LYA/LYO	8	LY*LX	LYA/LYO	A/C	ACYYLLPQ	LL	PQ	YY	LYPA/LYQC	LYPA	LY	18	LYPA	658	49000	658	0	1	0	0	0	0	0	No infection-	0	1	S.haem- HIV+	0	0	CAA negative <40pg/ml	S. haematobium negative	no infection	1	169	LYPA/LYQC	XAXA/YAYO	2	2	0	0	1	XAXA/YAYO
HIV positive	F	AAYLPQ	Normal MBL	>25 years	Female	A/A	LYA/LYA	1	LY*LX	LYA/LYA	A/A	AAYYLLPQ	LL	PQ	YY	LYPA/LYQA	LYPA	LY	10	LYPA	141	229250	141	1	0	0	0	0	0	0	No infection-	0	1	S.haem- HIV+	0	0	CAA negative <40pg/ml	S. haematobium negative	no infection	2	1568	LYPA/LYQA	YAYA/YAXA	1	1	0	0	1	YAYA/YAXA
HIV positive	F			<25 years	Female																553	21775	553	0	1	100	69	100	0	0	S. haem only	90	1	S.haem+ HIV+	1	17390	CAA positive >40pg/ml	S. haematobium positive	heavy infection	2	3744					1	3	1
HIV positive	F	CCYLQ	Variant MBL	>25 years	Female	O/O	LYO/LYO	11	LY*LX	LYO/LYO	C/C	CCYYLLQQ	LL	QQ	YY	LYQC/LYQC	LYQC	LY	24	LYQC	506	4115	506	0	1	10	82	0	0	0	S. haem only	31	1	S.haem+ HIV+	1	1995	CAA positive >40pg/ml	S. haematobium positive	medium infectio	0	20	LYQC/LYQC	XAYO/YOYO	3	2	1	2	0	XAYO/YOYO
HIV positive	F	ACYLPQ	Variant MBL	<25 years	Female	A/O	LYA/LYO	8	LY*LX	LYA/LYO	A/C	ACYYLLPQ	LL	PQ	YY	LYPA/LYQC	LYPA	LY	18	LYPA	148	417500	148	1	0	0	0	8	0	0	S. haem only	3	1	S.haem+ HIV+	1	1177	CAA positive >40pg/ml	S. haematobium positive	light infection	1	147	LYPA/LYQC	XAXA/YAYO	2	2	1	1	1	XAXA/YAYO
HIV positive	F	AAXYLP	Normal MBL	>25 years	Female	A/A	LYA/LXA	5	LY*LX	LYA/LXA	A/A	AAXYLLPP	LL	PP	XY	LYPA/LXPA	LYPA	LY	8	LYPA	686	305	686	0	1	2	0	6	0	0	S. haem only	3	1	S.haem+ HIV+	1	4775	CAA positive >40pg/ml	S. haematobium positive	light infection	1	161	LYPA/LXPA	YAYA/YAXA	1	1	1	1	1	YAYA/YAXA
HIV positive	F	ACYLQ	Variant MBL	>25 years	Female	A/O	LYA/LYO	8	LY*LX	LYA/LYO	A/C	ACYYLLQQ	LL	QQ	YY	LYQA/LYQC	LYQA	LY	20	LYQA	296	2825	296	0	0	0	20	1	0	0	S. haem only	7	1	S.haem+ HIV+	1	9615	CAA positive >40pg/ml	S. haematobium positive	light infection	0	22	LYQA/LYQC	XAXA/YAYO	2	2	1	1	1	XAXA/YAYO
HIV positive	F	ACYLQ	Variant MBL	>25 years	Female	A/O	LYA/LYO	8	LY*LX	LYA/LYO	A/C	ACYYLLQQ	LL	QQ	YY	LYQA/LYQC	LYQA	LY	20	LYQA	125	81250	125	1	0	0	3	5	18	1	Co-infected	3	1		3	11053	CAA positive >40pg/ml			2	576	LYQA/LYQC	XAXA/YAYO	2	2			1	XAXA/YAYO
HIV positive	F	CCYLQ	Variant MBL	>25 years	Female	O/O	LYO/LYO	11	LY*LX	LYO/LYO	C/C	CCYYLLQQ	LL	QQ	YY	LYQC/LYQC	LYQC	LY	24	LYQC	251	34750	251	0	0	6	0	0					1							0	25	LYQC/LYQC	XAYO/YOYO	3	2			1	XAYO/YOYO
HIV positive	F	AAXYLP	Normal MBL	<25 years	Female	A/A	LYA/LXA	5	LY*LX	LYA/LXA	A/A	AAXYLLPP	LL	PP	XY	LYPA/LXPA	LYPA	LY	8	LYPA	426	12825	426	0	1	38	57	0	0	0	S. haem only	32	1	S.haem+ HIV+	1	6007	CAA positive >40pg/ml	S. haematobium positive	medium infectio	1	182	LYPA/LXPA	YAYA/YAXA	1	1	1	2	1	YAYA/YAXA
HIV positive	F	CCYLQ	Variant MBL	>25 years	Female	O/O	LYO/LYO	11	LY*LX	LYO/LYO	C/C	CCYYLLQQ	LL	QQ	YY	LYQC/LYQC	LYQC	LY	24	LYQC	475	4300	475	0	1	0	0	0	0	0	No infection-	0	1	S.haem- HIV+	0	5891	CAA positive >40pg/ml	S. haematobium negative	no infection	0	20	LYQC/LYQC	XAYO/YOYO	3	2	0	0	0	XAYO/YOYO
HIV positive	F	AAXLP	Normal MBL	>25 years	Female	A/A	LXA/LXA	2	LY*LX	LXA/LXA	A/A	AAXXLLPP	LL	PP	XX	LXPA/LXPA	LXPA	LX	4	LXPA	473	14350	473	0	1	0	0	0	0	0	No infection-	0	1	S.haem- HIV+	0	0	CAA negative <40pg/ml	S. haematobium negative	no infection	2	800	LXPA/LXPA	XAXA/YAYO	1	1	0	0	1	XAXA/YAYO
HIV positive	F	ABYLP	Variant MBL	>25 years	Female	A/O	LYA/LYO	8	LY*LX	LYA/LYO	A/B	ABYYLLPP	LL	PP	YY	LYPA/LYPB	LYPB	LY	15	LYPB	125	9100	125	0	0	0	0	3	0	0	S. haem only	1	1	S.haem+ HIV+	1	4066	CAA positive >40pg/ml	S. haematobium positive	light infection	2	512	LYPA/LYPB	XAXA/YAYO	2	2	1	1	1	XAXA/YAYO
HIV positive	F	AAXYLP	Normal MBL	>25 years	Female	A/A	LYA/LXA	5	LY*LX	LYA/LXA	A/A	AAXYLLPP	LL	PP	XY	LYPA/LXPA	LYPA	LY	8	LYPA	278	84900	278	1	0	1	0	0	0	0	S. haem only	1	1	S.haem+ HIV+	1	1082	CAA positive >40pg/ml	S. haematobium positive	light infection	2	2432	LYPA/LXPA	YAYA/YAXA	1	1	1	1	1	YAYA/YAXA
